# Supplementary material for: The Cancer Stem Cell Marker CD133 Interacts with Plakoglobin and Controls Desmoglein-2 Protein Levels
Source: PLoS One. 2013 Jan 10;8(1):e53710. doi: 10.1371/journal.pone.0053710 (PMC3542344; doi:10.1371/journal.pone.0053710)
Supplement: Table S1 — Complete list of peptides identified in mass spectrometric analysis. (XLSX) [file pone.0053710.s005.xlsx]

## Sheet: Experiment List
Table S1 Complete list of peptides identified in mass spectrometric analysis.
(A) IP anti-CD133
(B) IP control IgG

## Sheet: (A) anti-CD133
gi	RefSeq ID	Description	Peptide Sequence	Modifications	Observed m/z	Charge	Number of Missed Cleavages	Mascot Score	Exp Value
5174387	NP_006008.1	prominin-1 isoform 1 [Homo sapiens]	AFTDLNSINSVLGGGILDR		981.518	2	0	139.69	7.4e-14
			DKAFTDLNSINSVLGGGILDR		1103.08	2	1	131.39	4e-13
			AFTDLNSINSVLGGGILDR		981.519	2	0	131.25	4.6e-13
			SPAGVNLLSFAYDLEAK		897.968	2	0	128.83	8.6e-13
			AFTDLNSINSVLGGGILDR		981.519	2	0	120.54	5.5e-12
			MDSEDVYDDVETIPMK		943.907	2	0	118.01	2e-12
			VLPIEQSLSTLYQSVK		903.007	2	0	116.99	7.4e-12
			RMDSEDVYDDVETIPMK	Oxidation (M)	1029.95	2	1	115.8	5.8e-12
			SLHQQSTQLSSSLTSVK		915.981	2	0	114.72	1.9e-11
			SLHQQSTQLSSSLTSVK		915.981	2	0	113.11	2.8e-11
			VLPIEQSLSTLYQSVK		903.007	2	0	112.23	2.2e-11
			RMDSEDVYDDVETIPMK	Oxidation (M)	1029.95	2	1	110.19	1.6e-11
			SLHQQSTQLSSSLTSVK		915.983	2	0	110.05	6.4e-11
			TDLDGLVQQGYQSLNDIPDR		1124.05	2	0	109.45	5.7e-11
			VNLNIFLLGAAGR		679.402	2	0	109.02	3.5e-11
			SPAGVNLLSFAYDLEAK		897.968	2	0	108.09	9.7e-11
			VLDTPYLLNEDWEYYLSGK		1159.57	2	0	106.49	1.1e-10
			QLPPVDAELDNVNNVLR		953.505	2	0	105.02	2e-10
			VLPIEQSLSTLYQSVK		903.007	2	0	104.99	1.2e-10
			AFTDLNSINSVLGGGILDR		981.518	2	0	103.01	2.6e-10
			AFTDLNSINSVLGGGILDR		654.681	3	0	102.96	2.6e-10
			RMDSEDVYDDVETIPMK	Oxidation (M)	1029.95	2	1	102.52	7.6e-11
			SLHQQSTQLSSSLTSVK		915.981	2	0	102.5	3.2e-10
			VNLNIFLLGAAGR		679.401	2	0	102.36	1.7e-10
			MDSEDVYDDVETIPMK		943.905	2	0	102	6.6e-11
			VLPIEQSLSTLYQSVK		903.007	2	0	101.57	2.5e-10
			QLPPVDAELDNVNNVLR		953.505	2	0	101.06	5.1e-10
			RMDSEDVYDDVETIPMK		1021.96	2	1	100.81	1.8e-10
			VLPIEQSLSTLYQSVK		903.007	2	0	100.58	3.1e-10
			VLPIEQSLSTLYQSVK		903.007	2	0	100.42	3.3e-10
			SLHQQSTQLSSSLTSVK		915.982	2	0	100.41	5.1e-10
			AFTDLNSINSVLGGGILDR		981.519	2	0	100	5.9e-10
			MDSEDVYDDVETIPMK		943.905	2	0	99.42	1.2e-10
			DHVYGIHNPVMTSPSQH		959.947	2	0	98.57	4.2e-10
			DHVYGIHNPVMTSPSQH		959.946	2	0	98.47	4.5e-10
			MNYDSYLAQTGK		695.819	2	0	98.32	2.7e-10
			VNLNIFLLGAAGR		679.401	2	0	98.25	4.5e-10
			MNYDSYLAQTGK		695.819	2	0	98	2.9e-10
			DHVYGIHNPVMTSPSQH		959.946	2	0	97.85	5.1e-10
			SLHQQSTQLSSSLTSVK		915.982	2	0	97.64	9.6e-10
			TDLDGLVQQGYQSLNDIPDR		1124.05	2	0	97.63	8e-10
			SPAGVNLLSFAYDLEAK		897.967	2	0	97.46	1.1e-09
			MNYDSYLAQTGK		695.818	2	0	97.45	2.7e-10
			VLPIEQSLSTLYQSVK		903.008	2	0	97.44	3.8e-10
			TDLDGLVQQGYQSLNDIPDR		749.702	3	0	95.74	1.4e-09
			DHVYGIHNPVMTSPSQH		959.947	2	0	95.55	8.9e-10
			VNLNIFLLGAAGR		679.402	2	0	94.75	9.4e-10
			MNYDSYLAQTGK	Oxidation (M)	703.816	2	0	94.41	5.1e-10
			MNYDSYLAQTGK		695.819	2	0	94.37	6.9e-10
			AFTDLNSINSVLGGGILDR		981.518	2	0	93.57	2.3e-09
			MNYDSYLAQTGK	Oxidation (M)	703.817	2	0	93.51	6.5e-10
			AFTDLNSINSVLGGGILDR		981.519	2	0	93.32	2.4e-09
			TDLDGLVQQGYQSLNDIPDR		1124.05	2	0	93.1	2.3e-09
			VLDTPYLLNEDWEYYLSGK		1159.57	2	0	92.51	3e-09
			MNYDSYLAQTGK		695.819	2	0	92.12	1.3e-09
			MNYDSYLAQTGK		695.819	2	0	91.47	1.3e-09
			MNYDSYLAQTGK		695.819	2	0	91.33	1.4e-09
			MNYDSYLAQTGK		695.819	2	0	91.23	1.4e-09
			QLPPVDAELDNVNNVLR		953.506	2	0	91.11	5e-09
			VLDTPYLLNEDWEYYLSGK		1159.57	2	0	90.96	3.4e-09
			MNYDSYLAQTGK	Oxidation (M)	703.816	2	0	90.83	1.2e-09
			MDSEDVYDDVETIPMK		943.905	2	0	90.8	8.7e-10
			DHVYGIHNPVMTSPSQH		959.947	2	0	90.07	3.1e-09
			MDSEDVYDDVETIPMK		943.904	2	0	89.64	1.1e-09
			MNYDSYLAQTGK	Oxidation (M)	703.816	2	0	88.73	1.7e-09
			DHVYGIHNPVMTSPSQH		959.948	2	0	88.61	4.3e-09
			SLHQQSTQLSSSLTSVK		915.982	2	0	87.35	1.2e-08
			QLPPVDAELDNVNNVLR	Gln->pyro-Glu (N-term Q)	944.993	2	0	86.48	1.8e-08
			TDLDGLVQQGYQSLNDIPDR		1124.05	2	0	86.33	1.1e-08
			MNYDSYLAQTGK		695.819	2	0	85.86	4.9e-09
			MNYDSYLAQTGK	Oxidation (M)	703.816	2	0	85.26	3.9e-09
			VLPIEQSLSTLYQSVK		903.008	2	0	84.58	1.3e-08
			SPAGVNLLSFAYDLEAK		897.967	2	0	84.53	2.2e-08
			MNYDSYLAQTGK	Oxidation (M)	703.817	2	0	84.5	4.4e-09
			SLHQQSTQLSSSLTSVK		610.991	3	0	84.5	2.3e-08
			SLHQQSTQLSSSLTSVK		915.983	2	0	84.48	2.3e-08
			QLPPVDAELDNVNNVLR		953.506	2	0	84.41	2.3e-08
			RMDSEDVYDDVETIPMK		1021.96	2	1	84.29	8.2e-09
			MDSEDVYDDVETIPMK		943.906	2	0	84.19	5e-09
			MNYDSYLAQTGK	Oxidation (M)	703.817	2	0	83.83	5.2e-09
			AFTDLNSINSVLGGGILDR		981.518	2	0	83.47	2.3e-08
			SPAGVNLLSFAYDLEAK		897.967	2	0	83.22	3e-08
			MDSEDVYDDVETIPMK		943.906	2	0	83.15	6.1e-09
			VLPIEQSLSTLYQSVK		903.007	2	0	82.79	1.9e-08
			MDSEDVYDDVETIPMK		943.906	2	0	81.7	8.1e-09
			MNYDSYLAQTGK	Oxidation (M)	703.817	2	0	80.95	1.3e-08
			SLHQQSTQLSSSLTSVK		610.991	3	0	79.68	5.9e-08
			TDLDGLVQQGYQSLNDIPDR		1124.05	2	0	79.4	6.2e-08
			SLHQQSTQLSSSLTSVK		915.982	2	0	79.28	6.7e-08
			LSLSQLNSNPELR		735.899	2	0	78.9	1e-07
			VLPIEQSLSTLYQSVK		903.007	2	0	77.92	5.9e-08
			SLHQQSTQLSSSLTSVK		915.981	2	0	77.85	9.1e-08
			SLHQQSTQLSSSLTSVK		915.983	2	0	77.76	9e-08
			MDSEDVYDDVETIPMK		943.906	2	0	77.66	2.1e-08
			MNYDSYLAQTGK	Oxidation (M)	703.817	2	0	77.3	2.7e-08
			TDLDGLVQQGYQSLNDIPDR		1124.05	2	0	77.12	1e-07
			MNYDSYLAQTGK		695.819	2	0	76.75	3.4e-08
			MNYDSYLAQTGK	Oxidation (M)	703.816	2	0	76.55	3.3e-08
			ATVFLLPALIFAVK		501.65	3	0	76.12	2.4e-08
			SLHQQSTQLSSSLTSVK		915.981	2	0	75.66	1.5e-07
			DHVYGIHNPVMTSPSQH	Oxidation (M)	967.944	2	0	75.41	6.9e-08
			DHVYGIHNPVMTSPSQH		959.946	2	0	75.3	9.3e-08
			MDSEDVYDDVETIPMK	Oxidation (M)	951.905	2	0	75.29	3e-08
			MNYDSYLAQTGK	Oxidation (M)	703.816	2	0	74.74	4.2e-08
			LSLSQLNSNPELR		735.899	2	0	74.46	2.5e-07
			DHVYGIHNPVMTSPSQH		640.3	3	0	74.39	1.3e-07
			LSLSQLNSNPELR		735.899	2	0	74.25	3.3e-07
			VLDTPYLLNEDWEYYLSGK		773.38	3	0	73.78	2e-07
			VLPIEQSLSTLYQSVK		903.007	2	0	73.7	1.5e-07
			QTTTVVAGIK		509.3	2	0	73.51	3e-07
			MNYDSYLAQTGK		695.819	2	0	73.1	1e-07
			TDLDGLVQQGYQSLNDIPDR		749.703	3	0	72.24	3.5e-07
			SPAGVNLLSFAYDLEAK		598.981	3	0	72.13	4e-07
			VLPIEQSLSTLYQSVK		602.34	3	0	72.02	2.3e-07
			SLHQQSTQLSSSLTSVK		610.99	3	0	71.99	3.5e-07
			TDLDGLVQQGYQSLNDIPDR		749.701	3	0	71.99	3.1e-07
			SPAGVNLLSFAYDLEAK		598.981	3	0	71.96	3.9e-07
			QLPPVDAELDNVNNVLR		953.506	2	0	70.77	6.1e-07
			DHVYGIHNPVMTSPSQH		959.947	2	0	70.5	2.6e-07
			MNYDSYLAQTGK	Oxidation (M)	703.816	2	0	70.24	1.2e-07
			MDSEDVYDDVETIPMK	Oxidation (M)	951.903	2	0	70.23	9.5e-08
			MDSEDVYDDVETIPMK		629.606	3	0	69.96	1.2e-07
			VLDTPYLLNEDWEYYLSGK		773.379	3	0	69.31	5.6e-07
			SLHQQSTQLSSSLTSVK		610.99	3	0	69.2	6.7e-07
			VLPIEQSLSTLYQSVK		903.006	2	0	69.08	4.7e-07
			QLPPVDAELDNVNNVLR		953.506	2	0	69.02	8.1e-07
			RMDSEDVYDDVETIPMK		1021.96	2	1	68.51	3.1e-07
			MNYDSYLAQTGK	Oxidation (M)	703.816	2	0	67.88	2.1e-07
			DHVYGIHNPVMTSPSQH		640.299	3	0	67.37	6e-07
			LSLSQLNSNPELR		735.9	2	0	67.33	1.6e-06
			LRPNIIPVLDEIK		760.465	2	0	67.23	1.9e-07
			MNYDSYLAQTGK	Oxidation (M)	703.818	2	0	67.01	2.4e-07
			SPAGVNLLSFAYDLEAK		598.98	3	0	66.6	1.3e-06
			LRPNIIPVLDEIK		760.463	2	0	66.5	2.2e-07
			TDLDGLVQQGYQSLNDIPDR		749.703	3	0	66.47	1.1e-06
			QLPPVDAELDNVNNVLR	Gln->pyro-Glu (N-term Q)	944.994	2	0	66.28	1.7e-06
			TDLDGLVQQGYQSLNDIPDR		749.701	3	0	66.02	1.2e-06
			TDLDGLVQQGYQSLNDIPDR		1124.05	2	0	65.45	1.5e-06
			TLLNETPEQIK		643.354	2	0	65.27	2.1e-06
			VLPIEQSLSTLYQSVK		903.007	2	0	65.07	1.2e-06
			SLHQQSTQLSSSLTSVK		610.991	3	0	64.96	2e-06
			ANSLPPGNLR		519.788	2	0	64.95	1.2e-06
			SLHQQSTQLSSSLTSVK		915.983	2	0	64.87	2.1e-06
			TDLDGLVQQGYQSLNDIPDR		749.703	3	0	64.87	1.8e-06
			LRPNIIPVLDEIK		760.465	2	0	64.42	3.6e-07
			LSLSQLNSNPELR		735.901	2	0	64.16	3.2e-06
			ATVFLLPALIFAVK		751.971	2	0	64.13	3.9e-07
			SPAGVNLLSFAYDLEAK		598.981	3	0	64.06	2.5e-06
			QTTTVVAGIK		509.3	2	0	64.01	2.7e-06
			ATVFLLPALIFAVK		501.65	3	0	63.92	4.1e-07
			LSLSQLNSNPELR		735.9	2	0	63.89	3.2e-06
			QLPPVDAELDNVNNVLR	Gln->pyro-Glu (N-term Q)	944.994	2	0	63.52	3.2e-06
			MDSEDVYDDVETIPMK		629.606	3	0	62.8	6.3e-07
			SLHQQSTQLSSSLTSVK		610.991	3	0	62.77	2.9e-06
			LSLSQLNSNPELR		490.935	3	0	62.2	5.4e-06
			TLLNETPEQIK		643.354	2	0	61.53	5.1e-06
			SLHQQSTQLSSSLTSVK		610.99	3	0	60.81	4.6e-06
			AWNYELPATNYETQDSHK		1083.99	2	0	60.18	3.5e-06
			TLLNETPEQIK		643.354	2	0	60.13	7e-06
			LSLSQLNSNPELR		735.899	2	0	59.66	9.4e-06
			MDSEDVYDDVETIPMK	Oxidation (M)	951.903	2	0	59.36	1.2e-06
			VLPIEQSLSTLYQSVK		602.34	3	0	59.2	4.4e-06
			MDSEDVYDDVETIPMK		943.907	2	0	58.92	1.6e-06
			SLHQQSTQLSSSLTSVK		610.99	3	0	58.86	7.3e-06
			QTTTVVAGIK		509.3	2	0	58.12	1e-05
			TGNGLLER		430.236	2	0	57.71	2.2e-05
			QLPPVDAELDNVNNVLR		953.505	2	0	57.47	1.1e-05
			TLLNETPEQIK		643.353	2	0	57.38	1.3e-05
			QTTTVVAGIK		509.3	2	0	57.34	1.3e-05
			DHVYGIHNPVMTSPSQH		640.3	3	0	56.65	6.9e-06
			TLLNETPEQIK		643.353	2	0	56.53	1.6e-05
			TDLDGLVQQGYQSLNDIPDR		749.703	3	0	56.38	1.3e-05
			DHVYGIHNPVMTSPSQH		640.3	3	0	56.12	8.2e-06
			ANSLPPGNLR		519.789	2	0	55.93	1.3e-05
			QTTTVVAGIK		509.3	2	0	55.83	1.8e-05
			DHVYGIHNPVMTSPSQH		640.3	3	0	55.45	1e-05
			LSLSQLNSNPELR		735.901	2	0	55.28	2.4e-05
			MDSEDVYDDVETIPMK		629.606	3	0	54.79	3.5e-06
			ANSLPPGNLR		519.788	2	0	54.32	1.4e-05
			QTTTVVAGIK	Gln->pyro-Glu (N-term Q)	500.788	2	0	53.88	2.5e-05
			MDSEDVYDDVETIPMK	Oxidation (M)	951.903	2	0	53.85	4.1e-06
			DHVYGIHNPVMTSPSQH	Oxidation (M)	645.632	3	0	53.65	1.1e-05
			VLPIEQSLSTLYQSVK		903.006	2	0	53.37	1.7e-05
			QLPPVDAELDNVNNVLR		636.006	3	0	52.85	3.3e-05
			ANSLPPGNLR		519.788	2	0	52.58	2e-05
			LSLSQLNSNPELR		735.899	2	0	52.31	3.9e-05
			KLADSNFK		461.753	2	1	52.11	4.3e-05
			TLLNETPEQIK		643.353	2	0	52.04	4.4e-05
			DHVYGIHNPVMTSPSQH	Oxidation (M)	645.632	3	0	51.98	1.5e-05
			ATVFLLPALIFAVK		751.971	2	0	51.77	6.7e-06
			MDSEDVYDDVETIPMK		943.905	2	0	51.72	8.1e-06
			ANSLPPGNLR		519.788	2	0	51.34	2.7e-05
			DHVYGIHNPVMTSPSQH		640.301	3	0	51.28	2.2e-05
			VNLNIFLLGAAGR		453.269	3	0	50.48	3e-05
			AWNYELPATNYETQDSHK		1083.99	2	0	50.38	3.2e-05
			VLPIEQSLSTLYQSVK		602.34	3	0	50.2	3.6e-05
			TLLNETPEQIK		643.354	2	0	50.13	7e-05
			TLLNETPEQIK		643.354	2	0	49.89	7.4e-05
			TLLNETPEQIK		643.354	2	0	49.77	7.1e-05
			TLLNETPEQIK		643.354	2	0	49.25	8.6e-05
			SLHQQSTQLSSSLTSVK		610.99	3	0	49.17	6.3e-05
			QTTTVVAGIK	Gln->pyro-Glu (N-term Q)	500.787	2	0	48.87	0.00013
			AWNYELPATNYETQDSHK		1083.99	2	0	48.87	4.7e-05
			QTTTVVAGIK	Gln->pyro-Glu (N-term Q)	500.787	2	0	48.07	0.00015
			SLHQQSTQLSSSLTSVK		610.99	3	0	47.93	9.1e-05
			RMDSEDVYDDVETIPMK		681.64	3	1	47.89	3.6e-05
			DFPEDTLR		496.738	2	0	47.86	3.4e-05
			ANSLPPGNLR		519.788	2	0	47.8	6.1e-05
			ANSLPPGNLR		519.789	2	0	47.49	8.8e-05
			QTTTVVAGIK		509.3	2	0	47.28	0.00013
			SLHQQSTQLSSSLTSVK		610.99	3	0	47.28	0.00011
			LRPNIIPVLDEIK		507.312	3	0	47.09	2e-05
			QLPPVDAELDNVNNVLR	Gln->pyro-Glu (N-term Q)	630.332	3	0	46.94	0.00014
			QTTTVVAGIK		509.301	2	0	46.28	0.00015
			MDSEDVYDDVETIPMK	Oxidation (M)	951.903	2	0	46.23	2.4e-05
			DFPEDTLR		496.738	2	0	45.75	5.6e-05
			QLPPVDAELDNVNNVLR	Gln->pyro-Glu (N-term Q)	630.331	3	0	45.1	0.00025
			TIIGYFEHYLQWIEFSISEK		1252.13	2	0	44.89	0.00017
			ANSLPPGNLR		519.788	2	0	44.28	0.00014
			DFPEDTLR		496.738	2	0	44.19	0.00026
			DFPEDTLR		496.738	2	0	44.06	8.2e-05
			TLLNETPEQIK		643.354	2	0	42.92	0.00047
			RMDSEDVYDDVETIPMK	Oxidation (M)	686.972	3	1	42.88	8.5e-05
			TDLDGLVQQGYQSLNDIPDR		749.702	3	0	42.33	0.0003
			TLLNETPEQIK		643.354	2	0	42.09	0.00057
			TLLNETPEQIK		643.354	2	0	41.77	0.00062
			KLADSNFK		461.753	2	1	41.04	0.00052
			TLLNETPEQIK		643.354	2	0	40.91	0.00075
			ANSLPPGNLR		519.788	2	0	40.78	0.00043
			TDLDGLVQQGYQSLNDIPDR		749.701	3	0	40.65	0.00037
			SLHQQSTQLSSSLTSVK		610.99	3	0	40.55	0.0005
			QTTTVVAGIK	Gln->pyro-Glu (N-term Q)	500.787	2	0	40.43	0.00089
			LSLSQLNSNPELR		490.935	3	0	40.42	0.0006
			DHVYGIHNPVMTSPSQH		640.301	3	0	40.42	0.00025
			DFPEDTLR		496.738	2	0	40.08	0.00067
			LADSNFK		397.706	2	0	40.07	0.00065
			LSLSQLNSNPELR		735.899	2	0	39.79	0.00085
			VLPIEQSLSTLYQSVK		602.34	3	0	39.61	0.0004
			SLHQQSTQLSSSLTSVK		610.99	3	0	39.61	0.00056
			SLHQQSTQLSSSLTSVK		610.99	3	0	39.37	0.00058
			SLHQQSTQLSSSLTSVK		610.99	3	0	39.27	0.00066
			SLHQQSTQLSSSLTSVK		610.989	3	0	39.26	0.00064
			SLHQQSTQLSSSLTSVK		610.99	3	0	39.18	0.00064
			TLLNETPEQIK		643.354	2	0	38.9	0.0012
			TLLNETPEQIK		643.354	2	0	38.84	0.0012
			QTTTVVAGIK		509.3	2	0	38.83	0.00089
			SLHQQSTQLSSSLTSVK		915.982	2	0	38.72	0.00076
			AFTDLNSINSVLGGGILDR		654.682	3	0	38.42	0.00073
			ANSLPPGNLR		519.788	2	0	38.28	0.00053
			QTTTVVAGIK		509.301	2	0	37.66	0.0011
			SLHQQSTQLSSSLTSVK		610.99	3	0	37.29	0.001
			ANSLPPGNLR		519.788	2	0	37.16	0.00071
			DHVYGIHNPVMTSPSQH	Oxidation (M)	645.632	3	0	37.11	0.00046
			DHVYGIHNPVMTSPSQH	Oxidation (M)	645.632	3	0	37.1	0.00052
			TLLNETPEQIK		643.354	2	0	36.95	0.0014
			ANSLPPGNLR		519.788	2	0	36.94	0.00072
			DKAFTDLNSINSVLGGGILDR		735.722	3	1	36.85	0.00094
			ANSLPPGNLR		519.788	2	0	36.6	0.00081
			DHVYGIHNPVMTSPSQH	Oxidation (M)	645.632	3	0	36.5	0.00062
			ANSLPPGNLR		519.788	2	0	36.3	0.00083
			DHVYGIHNPVMTSPSQH		640.302	3	0	36.12	0.00071
			TLLNETPEQIK		643.354	2	0	36.01	0.0018
			ANSLPPGNLR		519.788	2	0	35.87	0.00092
			ANSLPPGNLR		519.788	2	0	35.65	0.001
			DFPEDTLR		496.738	2	0	35.52	0.00076
			DHVYGIHNPVMTSPSQH	Oxidation (M)	645.632	3	0	35.34	0.00077
			SLHQQSTQLSSSLTSVK		610.99	3	0	35.25	0.0017
			ANSLPPGNLR		519.787	2	0	35.23	0.0015
			MNYDSYLAQTGK		464.215	3	0	35.15	0.00049
			KLADSNFK		461.753	2	1	35.06	0.0022
			DHVYGIHNPVMTSPSQH		640.3	3	0	34.85	0.001
			SLHQQSTQLSSSLTSVK		610.99	3	0	34.78	0.0018
			DHVYGIHNPVMTSPSQH	Oxidation (M)	645.633	3	0	34.67	0.0009
			SLHQQSTQLSSSLTSVK		610.99	3	0	34.64	0.0017
			SLHQQSTQLSSSLTSVK		610.991	3	0	33.59	0.0023
			SLHQQSTQLSSSLTSVK		610.99	3	0	33.47	0.0023
			QLPPVDAELDNVNNVLR		636.006	3	0	33.44	0.0029
			ANSLPPGNLR		519.788	2	0	33.34	0.0017
			KLADSNFK		461.753	2	1	33.18	0.0034
			SLHQQSTQLSSSLTSVK		610.989	3	0	33.06	0.0027
			AWNYELPATNYETQDSHK		722.997	3	0	32.81	0.002
			TLLNETPEQIK		643.355	2	0	32.79	0.0036
			ANSLPPGNLR		519.789	2	0	32.65	0.0019
			TLLNETPEQIK		643.355	2	0	32.5	0.0039
			TDLDGLVQQGYQSLNDIPDR		749.702	3	0	32.43	0.0033
			DFPEDTLR		496.738	2	0	32.25	0.004
			QTTTVVAGIK		509.301	2	0	32.01	0.0044
			LADSNFK		397.706	2	0	31.93	0.0041
			MDSEDVYDDVETIPMK		629.606	3	0	30.61	0.001
			TLLNETPEQIK		643.355	2	0	30.18	0.0065
			MNYDSYLAQTGK		464.214	3	0	29.24	0.0018
			DHVYGIHNPVMTSPSQH	Oxidation (M)	645.632	3	0	29.06	0.0029
			TIIGYFEHYLQWIEFSISEK		835.09	3	0	28.96	0.0067
			RMDSEDVYDDVETIPMK		681.641	3	1	28.75	0.0034
			ATVFLLPALIFAVK		751.971	2	0	28.57	0.0014
			DHVYGIHNPVMTSPSQH	Oxidation (M)	645.632	3	0	27.52	0.0042
			QLPPVDAELDNVNNVLR		636.006	3	0	27.28	0.012
			QLPPVDAELDNVNNVLR	Gln->pyro-Glu (N-term Q)	630.331	3	0	26.95	0.016
			DHVYGIHNPVMTSPSQH	Oxidation (M)	645.633	3	0	26.84	0.0055
			LRPNIIPVLDEIK		507.312	3	0	26.6	0.0022
			DFPEDTLRK		560.785	2	1	26.11	0.015
			DHVYGIHNPVMTSPSQH	Oxidation (M)	645.633	3	0	25.82	0.0069
gi	RefSeq ID	Description	Peptide Sequence	Modifications	Observed m/z	Charge	Number of Missed Cleavages	Mascot Score	Exp Value
224994195	NP_001139322.1	prominin-1 isoform 6 [Homo sapiens]	AFTDLNSINSVLGGGILDR		981.518	2	0	139.69	7.4e-14
			DKAFTDLNSINSVLGGGILDR		1103.08	2	1	131.39	4e-13
			AFTDLNSINSVLGGGILDR		981.519	2	0	131.25	4.6e-13
			SPAGVNLLSFAYDLEAK		897.968	2	0	128.83	8.6e-13
			AFTDLNSINSVLGGGILDR		981.519	2	0	120.54	5.5e-12
			VLPIEQSLSTLYQSVK		903.007	2	0	116.99	7.4e-12
			SLHQQSTQLSSSLTSVK		915.981	2	0	114.72	1.9e-11
			SLHQQSTQLSSSLTSVK		915.981	2	0	113.11	2.8e-11
			VLPIEQSLSTLYQSVK		903.007	2	0	112.23	2.2e-11
			SLHQQSTQLSSSLTSVK		915.983	2	0	110.05	6.4e-11
			TDLDGLVQQGYQSLNDIPDR		1124.05	2	0	109.45	5.7e-11
			VNLNIFLLGAAGR		679.402	2	0	109.02	3.5e-11
			SPAGVNLLSFAYDLEAK		897.968	2	0	108.09	9.7e-11
			VLDTPYLLNEDWEYYLSGK		1159.57	2	0	106.49	1.1e-10
			QLPPVDAELDNVNNVLR		953.505	2	0	105.02	2e-10
			VLPIEQSLSTLYQSVK		903.007	2	0	104.99	1.2e-10
			AFTDLNSINSVLGGGILDR		981.518	2	0	103.01	2.6e-10
			AFTDLNSINSVLGGGILDR		654.681	3	0	102.96	2.6e-10
			SLHQQSTQLSSSLTSVK		915.981	2	0	102.5	3.2e-10
			VNLNIFLLGAAGR		679.401	2	0	102.36	1.7e-10
			VLPIEQSLSTLYQSVK		903.007	2	0	101.57	2.5e-10
			QLPPVDAELDNVNNVLR		953.505	2	0	101.06	5.1e-10
			VLPIEQSLSTLYQSVK		903.007	2	0	100.58	3.1e-10
			VLPIEQSLSTLYQSVK		903.007	2	0	100.42	3.3e-10
			SLHQQSTQLSSSLTSVK		915.982	2	0	100.41	5.1e-10
			AFTDLNSINSVLGGGILDR		981.519	2	0	100	5.9e-10
			MNYDSYLAQTGK		695.819	2	0	98.32	2.7e-10
			VNLNIFLLGAAGR		679.401	2	0	98.25	4.5e-10
			MNYDSYLAQTGK		695.819	2	0	98	2.9e-10
			SLHQQSTQLSSSLTSVK		915.982	2	0	97.64	9.6e-10
			TDLDGLVQQGYQSLNDIPDR		1124.05	2	0	97.63	8e-10
			SPAGVNLLSFAYDLEAK		897.967	2	0	97.46	1.1e-09
			MNYDSYLAQTGK		695.818	2	0	97.45	2.7e-10
			VLPIEQSLSTLYQSVK		903.008	2	0	97.44	3.8e-10
			TDLDGLVQQGYQSLNDIPDR		749.702	3	0	95.74	1.4e-09
			VNLNIFLLGAAGR		679.402	2	0	94.75	9.4e-10
			MNYDSYLAQTGK	Oxidation (M)	703.816	2	0	94.41	5.1e-10
			MNYDSYLAQTGK		695.819	2	0	94.37	6.9e-10
			AFTDLNSINSVLGGGILDR		981.518	2	0	93.57	2.3e-09
			MNYDSYLAQTGK	Oxidation (M)	703.817	2	0	93.51	6.5e-10
			AFTDLNSINSVLGGGILDR		981.519	2	0	93.32	2.4e-09
			TDLDGLVQQGYQSLNDIPDR		1124.05	2	0	93.1	2.3e-09
			VLDTPYLLNEDWEYYLSGK		1159.57	2	0	92.51	3e-09
			MNYDSYLAQTGK		695.819	2	0	92.12	1.3e-09
			MNYDSYLAQTGK		695.819	2	0	91.47	1.3e-09
			MNYDSYLAQTGK		695.819	2	0	91.33	1.4e-09
			MNYDSYLAQTGK		695.819	2	0	91.23	1.4e-09
			QLPPVDAELDNVNNVLR		953.506	2	0	91.11	5e-09
			VLDTPYLLNEDWEYYLSGK		1159.57	2	0	90.96	3.4e-09
			MNYDSYLAQTGK	Oxidation (M)	703.816	2	0	90.83	1.2e-09
			MNYDSYLAQTGK	Oxidation (M)	703.816	2	0	88.73	1.7e-09
			SLHQQSTQLSSSLTSVK		915.982	2	0	87.35	1.2e-08
			QLPPVDAELDNVNNVLR	Gln->pyro-Glu (N-term Q)	944.993	2	0	86.48	1.8e-08
			TDLDGLVQQGYQSLNDIPDR		1124.05	2	0	86.33	1.1e-08
			MNYDSYLAQTGK		695.819	2	0	85.86	4.9e-09
			MNYDSYLAQTGK	Oxidation (M)	703.816	2	0	85.26	3.9e-09
			MDSEDVYDDPSQH		769.291	2	0	84.98	3.2e-09
			VLPIEQSLSTLYQSVK		903.008	2	0	84.58	1.3e-08
			SPAGVNLLSFAYDLEAK		897.967	2	0	84.53	2.2e-08
			MNYDSYLAQTGK	Oxidation (M)	703.817	2	0	84.5	4.4e-09
			SLHQQSTQLSSSLTSVK		610.991	3	0	84.5	2.3e-08
			SLHQQSTQLSSSLTSVK		915.983	2	0	84.48	2.3e-08
			QLPPVDAELDNVNNVLR		953.506	2	0	84.41	2.3e-08
			MNYDSYLAQTGK	Oxidation (M)	703.817	2	0	83.83	5.2e-09
			AFTDLNSINSVLGGGILDR		981.518	2	0	83.47	2.3e-08
			SPAGVNLLSFAYDLEAK		897.967	2	0	83.22	3e-08
			VLPIEQSLSTLYQSVK		903.007	2	0	82.79	1.9e-08
			MNYDSYLAQTGK	Oxidation (M)	703.817	2	0	80.95	1.3e-08
			SLHQQSTQLSSSLTSVK		610.991	3	0	79.68	5.9e-08
			TDLDGLVQQGYQSLNDIPDR		1124.05	2	0	79.4	6.2e-08
			SLHQQSTQLSSSLTSVK		915.982	2	0	79.28	6.7e-08
			LSLSQLNSNPELR		735.899	2	0	78.9	1e-07
			VLPIEQSLSTLYQSVK		903.007	2	0	77.92	5.9e-08
			SLHQQSTQLSSSLTSVK		915.981	2	0	77.85	9.1e-08
			SLHQQSTQLSSSLTSVK		915.983	2	0	77.76	9e-08
			MNYDSYLAQTGK	Oxidation (M)	703.817	2	0	77.3	2.7e-08
			TDLDGLVQQGYQSLNDIPDR		1124.05	2	0	77.12	1e-07
			MNYDSYLAQTGK		695.819	2	0	76.75	3.4e-08
			MNYDSYLAQTGK	Oxidation (M)	703.816	2	0	76.55	3.3e-08
			ATVFLLPALIFAVK		501.65	3	0	76.12	2.4e-08
			SLHQQSTQLSSSLTSVK		915.981	2	0	75.66	1.5e-07
			MNYDSYLAQTGK	Oxidation (M)	703.816	2	0	74.74	4.2e-08
			LSLSQLNSNPELR		735.899	2	0	74.46	2.5e-07
			LSLSQLNSNPELR		735.899	2	0	74.25	3.3e-07
			VLDTPYLLNEDWEYYLSGK		773.38	3	0	73.78	2e-07
			VLPIEQSLSTLYQSVK		903.007	2	0	73.7	1.5e-07
			QTTTVVAGIK		509.3	2	0	73.51	3e-07
			MNYDSYLAQTGK		695.819	2	0	73.1	1e-07
			TDLDGLVQQGYQSLNDIPDR		749.703	3	0	72.24	3.5e-07
			SPAGVNLLSFAYDLEAK		598.981	3	0	72.13	4e-07
			VLPIEQSLSTLYQSVK		602.34	3	0	72.02	2.3e-07
			SLHQQSTQLSSSLTSVK		610.99	3	0	71.99	3.5e-07
			TDLDGLVQQGYQSLNDIPDR		749.701	3	0	71.99	3.1e-07
			SPAGVNLLSFAYDLEAK		598.981	3	0	71.96	3.9e-07
			QLPPVDAELDNVNNVLR		953.506	2	0	70.77	6.1e-07
			MNYDSYLAQTGK	Oxidation (M)	703.816	2	0	70.24	1.2e-07
			VLDTPYLLNEDWEYYLSGK		773.379	3	0	69.31	5.6e-07
			SLHQQSTQLSSSLTSVK		610.99	3	0	69.2	6.7e-07
			VLPIEQSLSTLYQSVK		903.006	2	0	69.08	4.7e-07
			QLPPVDAELDNVNNVLR		953.506	2	0	69.02	8.1e-07
			RMDSEDVYDDPSQH		847.342	2	1	68.03	1.6e-07
			MNYDSYLAQTGK	Oxidation (M)	703.816	2	0	67.88	2.1e-07
			LSLSQLNSNPELR		735.9	2	0	67.33	1.6e-06
			LRPNIIPVLDEIK		760.465	2	0	67.23	1.9e-07
			MNYDSYLAQTGK	Oxidation (M)	703.818	2	0	67.01	2.4e-07
			SPAGVNLLSFAYDLEAK		598.98	3	0	66.6	1.3e-06
			LRPNIIPVLDEIK		760.463	2	0	66.5	2.2e-07
			TDLDGLVQQGYQSLNDIPDR		749.703	3	0	66.47	1.1e-06
			QLPPVDAELDNVNNVLR	Gln->pyro-Glu (N-term Q)	944.994	2	0	66.28	1.7e-06
			TDLDGLVQQGYQSLNDIPDR		749.701	3	0	66.02	1.2e-06
			TDLDGLVQQGYQSLNDIPDR		1124.05	2	0	65.45	1.5e-06
			TLLNETPEQIK		643.354	2	0	65.27	2.1e-06
			VLPIEQSLSTLYQSVK		903.007	2	0	65.07	1.2e-06
			SLHQQSTQLSSSLTSVK		610.991	3	0	64.96	2e-06
			ANSLPPGNLR		519.788	2	0	64.95	1.2e-06
			SLHQQSTQLSSSLTSVK		915.983	2	0	64.87	2.1e-06
			TDLDGLVQQGYQSLNDIPDR		749.703	3	0	64.87	1.8e-06
			LRPNIIPVLDEIK		760.465	2	0	64.42	3.6e-07
			LSLSQLNSNPELR		735.901	2	0	64.16	3.2e-06
			ATVFLLPALIFAVK		751.971	2	0	64.13	3.9e-07
			SPAGVNLLSFAYDLEAK		598.981	3	0	64.06	2.5e-06
			QTTTVVAGIK		509.3	2	0	64.01	2.7e-06
			ATVFLLPALIFAVK		501.65	3	0	63.92	4.1e-07
			LSLSQLNSNPELR		735.9	2	0	63.89	3.2e-06
			QLPPVDAELDNVNNVLR	Gln->pyro-Glu (N-term Q)	944.994	2	0	63.52	3.2e-06
			SLHQQSTQLSSSLTSVK		610.991	3	0	62.77	2.9e-06
			LSLSQLNSNPELR		490.935	3	0	62.2	5.4e-06
			TLLNETPEQIK		643.354	2	0	61.53	5.1e-06
			SLHQQSTQLSSSLTSVK		610.99	3	0	60.81	4.6e-06
			AWNYELPATNYETQDSHK		1083.99	2	0	60.18	3.5e-06
			TLLNETPEQIK		643.354	2	0	60.13	7e-06
			LSLSQLNSNPELR		735.899	2	0	59.66	9.4e-06
			VLPIEQSLSTLYQSVK		602.34	3	0	59.2	4.4e-06
			SLHQQSTQLSSSLTSVK		610.99	3	0	58.86	7.3e-06
			QTTTVVAGIK		509.3	2	0	58.12	1e-05
			TGNGLLER		430.236	2	0	57.71	2.2e-05
			QLPPVDAELDNVNNVLR		953.505	2	0	57.47	1.1e-05
			TLLNETPEQIK		643.353	2	0	57.38	1.3e-05
			QTTTVVAGIK		509.3	2	0	57.34	1.3e-05
			TLLNETPEQIK		643.353	2	0	56.53	1.6e-05
			TDLDGLVQQGYQSLNDIPDR		749.703	3	0	56.38	1.3e-05
			ANSLPPGNLR		519.789	2	0	55.93	1.3e-05
			QTTTVVAGIK		509.3	2	0	55.83	1.8e-05
			RMDSEDVYDDPSQH		847.342	2	1	55.46	2.8e-06
			LSLSQLNSNPELR		735.901	2	0	55.28	2.4e-05
			ANSLPPGNLR		519.788	2	0	54.32	1.4e-05
			QTTTVVAGIK	Gln->pyro-Glu (N-term Q)	500.788	2	0	53.88	2.5e-05
			VLPIEQSLSTLYQSVK		903.006	2	0	53.37	1.7e-05
			QLPPVDAELDNVNNVLR		636.006	3	0	52.85	3.3e-05
			ANSLPPGNLR		519.788	2	0	52.58	2e-05
			LSLSQLNSNPELR		735.899	2	0	52.31	3.9e-05
			KLADSNFK		461.753	2	1	52.11	4.3e-05
			TLLNETPEQIK		643.353	2	0	52.04	4.4e-05
			ATVFLLPALIFAVK		751.971	2	0	51.77	6.7e-06
			ANSLPPGNLR		519.788	2	0	51.34	2.7e-05
			VNLNIFLLGAAGR		453.269	3	0	50.48	3e-05
			AWNYELPATNYETQDSHK		1083.99	2	0	50.38	3.2e-05
			VLPIEQSLSTLYQSVK		602.34	3	0	50.2	3.6e-05
			TLLNETPEQIK		643.354	2	0	50.13	7e-05
			TLLNETPEQIK		643.354	2	0	49.89	7.4e-05
			TLLNETPEQIK		643.354	2	0	49.77	7.1e-05
			TLLNETPEQIK		643.354	2	0	49.25	8.6e-05
			SLHQQSTQLSSSLTSVK		610.99	3	0	49.17	6.3e-05
			MDSEDVYDDPSQH		769.291	2	0	49.05	1.2e-05
			QTTTVVAGIK	Gln->pyro-Glu (N-term Q)	500.787	2	0	48.87	0.00013
			AWNYELPATNYETQDSHK		1083.99	2	0	48.87	4.7e-05
			QTTTVVAGIK	Gln->pyro-Glu (N-term Q)	500.787	2	0	48.07	0.00015
			SLHQQSTQLSSSLTSVK		610.99	3	0	47.93	9.1e-05
			DFPEDTLR		496.738	2	0	47.86	3.4e-05
			ANSLPPGNLR		519.788	2	0	47.8	6.1e-05
			ANSLPPGNLR		519.789	2	0	47.49	8.8e-05
			QTTTVVAGIK		509.3	2	0	47.28	0.00013
			SLHQQSTQLSSSLTSVK		610.99	3	0	47.28	0.00011
			LRPNIIPVLDEIK		507.312	3	0	47.09	2e-05
			QLPPVDAELDNVNNVLR	Gln->pyro-Glu (N-term Q)	630.332	3	0	46.94	0.00014
			QTTTVVAGIK		509.301	2	0	46.28	0.00015
			DFPEDTLR		496.738	2	0	45.75	5.6e-05
			QLPPVDAELDNVNNVLR	Gln->pyro-Glu (N-term Q)	630.331	3	0	45.1	0.00025
			TIIGYFEHYLQWIEFSISEK		1252.13	2	0	44.89	0.00017
			ANSLPPGNLR		519.788	2	0	44.28	0.00014
			DFPEDTLR		496.738	2	0	44.19	0.00026
			DFPEDTLR		496.738	2	0	44.06	8.2e-05
			TLLNETPEQIK		643.354	2	0	42.92	0.00047
			TDLDGLVQQGYQSLNDIPDR		749.702	3	0	42.33	0.0003
			TLLNETPEQIK		643.354	2	0	42.09	0.00057
			TLLNETPEQIK		643.354	2	0	41.77	0.00062
			KLADSNFK		461.753	2	1	41.04	0.00052
			TLLNETPEQIK		643.354	2	0	40.91	0.00075
			ANSLPPGNLR		519.788	2	0	40.78	0.00043
			TDLDGLVQQGYQSLNDIPDR		749.701	3	0	40.65	0.00037
			SLHQQSTQLSSSLTSVK		610.99	3	0	40.55	0.0005
			QTTTVVAGIK	Gln->pyro-Glu (N-term Q)	500.787	2	0	40.43	0.00089
			LSLSQLNSNPELR		490.935	3	0	40.42	0.0006
			DFPEDTLR		496.738	2	0	40.08	0.00067
			LADSNFK		397.706	2	0	40.07	0.00065
			LSLSQLNSNPELR		735.899	2	0	39.79	0.00085
			VLPIEQSLSTLYQSVK		602.34	3	0	39.61	0.0004
			SLHQQSTQLSSSLTSVK		610.99	3	0	39.61	0.00056
			SLHQQSTQLSSSLTSVK		610.99	3	0	39.37	0.00058
			SLHQQSTQLSSSLTSVK		610.99	3	0	39.27	0.00066
			SLHQQSTQLSSSLTSVK		610.989	3	0	39.26	0.00064
			SLHQQSTQLSSSLTSVK		610.99	3	0	39.18	0.00064
			TLLNETPEQIK		643.354	2	0	38.9	0.0012
			TLLNETPEQIK		643.354	2	0	38.84	0.0012
			QTTTVVAGIK		509.3	2	0	38.83	0.00089
			SLHQQSTQLSSSLTSVK		915.982	2	0	38.72	0.00076
			AFTDLNSINSVLGGGILDR		654.682	3	0	38.42	0.00073
			ANSLPPGNLR		519.788	2	0	38.28	0.00053
			QTTTVVAGIK		509.301	2	0	37.66	0.0011
			SLHQQSTQLSSSLTSVK		610.99	3	0	37.29	0.001
			ANSLPPGNLR		519.788	2	0	37.16	0.00071
			TLLNETPEQIK		643.354	2	0	36.95	0.0014
			ANSLPPGNLR		519.788	2	0	36.94	0.00072
			DKAFTDLNSINSVLGGGILDR		735.722	3	1	36.85	0.00094
			ANSLPPGNLR		519.788	2	0	36.6	0.00081
			ANSLPPGNLR		519.788	2	0	36.3	0.00083
			TLLNETPEQIK		643.354	2	0	36.01	0.0018
			ANSLPPGNLR		519.788	2	0	35.87	0.00092
			ANSLPPGNLR		519.788	2	0	35.65	0.001
			DFPEDTLR		496.738	2	0	35.52	0.00076
			SLHQQSTQLSSSLTSVK		610.99	3	0	35.25	0.0017
			ANSLPPGNLR		519.787	2	0	35.23	0.0015
			MNYDSYLAQTGK		464.215	3	0	35.15	0.00049
			KLADSNFK		461.753	2	1	35.06	0.0022
			SLHQQSTQLSSSLTSVK		610.99	3	0	34.78	0.0018
			SLHQQSTQLSSSLTSVK		610.99	3	0	34.64	0.0017
			SLHQQSTQLSSSLTSVK		610.991	3	0	33.59	0.0023
			SLHQQSTQLSSSLTSVK		610.99	3	0	33.47	0.0023
			QLPPVDAELDNVNNVLR		636.006	3	0	33.44	0.0029
			ANSLPPGNLR		519.788	2	0	33.34	0.0017
			KLADSNFK		461.753	2	1	33.18	0.0034
			SLHQQSTQLSSSLTSVK		610.989	3	0	33.06	0.0027
			AWNYELPATNYETQDSHK		722.997	3	0	32.81	0.002
			TLLNETPEQIK		643.355	2	0	32.79	0.0036
			ANSLPPGNLR		519.789	2	0	32.65	0.0019
			TLLNETPEQIK		643.355	2	0	32.5	0.0039
			TDLDGLVQQGYQSLNDIPDR		749.702	3	0	32.43	0.0033
			DFPEDTLR		496.738	2	0	32.25	0.004
			QTTTVVAGIK		509.301	2	0	32.01	0.0044
			LADSNFK		397.706	2	0	31.93	0.0041
			TLLNETPEQIK		643.355	2	0	30.18	0.0065
			MNYDSYLAQTGK		464.214	3	0	29.24	0.0018
			TIIGYFEHYLQWIEFSISEK		835.09	3	0	28.96	0.0067
			ATVFLLPALIFAVK		751.971	2	0	28.57	0.0014
			QLPPVDAELDNVNNVLR		636.006	3	0	27.28	0.012
			QLPPVDAELDNVNNVLR	Gln->pyro-Glu (N-term Q)	630.331	3	0	26.95	0.016
			LRPNIIPVLDEIK		507.312	3	0	26.6	0.0022
			DFPEDTLRK		560.785	2	1	26.11	0.015
gi	RefSeq ID	Description	Peptide Sequence	Modifications	Observed m/z	Charge	Number of Missed Cleavages	Mascot Score	Exp Value
119395750	NP_006112.3	keratin, type II cytoskeletal 1 [Homo sapiens]	GSGGGSSGGSIGGR		546.755	2	0	120.76	1e-12
			QISNLQQSISDAEQR		858.929	2	0	115.82	2e-11
			GGGGGGYGSGGSSYGSGGGSYGSGGGGGGGR		1192.48	2	0	115.69	2.7e-12
			SLDLDSIIAEVK		651.861	2	0	112.56	3.9e-11
			QISNLQQSISDAEQR		858.929	2	0	108.79	9.8e-11
			LNDLEDALQQAK		679.352	2	0	105.31	2.1e-10
			LNDLEDALQQAK		679.352	2	0	105.07	1.7e-10
			SLDLDSIIAEVK		651.862	2	0	102.66	4.1e-10
			QISNLQQSISDAEQR	Gln->pyro-Glu (N-term Q)	850.416	2	0	97.88	8.5e-10
			FLEQQNQVLQTK		738.397	2	0	95.47	1.7e-09
			LNDLEDALQQAK		679.352	2	0	94.28	2.8e-09
			SLDLDSIIAEVK		651.861	2	0	92.52	4e-09
			FLEQQNQVLQTK		738.396	2	0	92.32	3.9e-09
			FLEQQNQVLQTK		738.397	2	0	91.39	4.8e-09
			SGGGFSSGSAGIINYQR		829.401	2	0	90.61	4.8e-09
			QISNLQQSISDAEQR	Gln->pyro-Glu (N-term Q)	850.416	2	0	90.04	5.1e-09
			SKAEAESLYQSK		670.839	2	1	89.38	6.9e-09
			SLNNQFASFIDK		692.349	2	0	89.35	5e-09
			GSGGGSSGGSIGGR		546.755	2	0	88.08	1.9e-09
			FLEQQNQVLQTK		738.396	2	0	88.05	1e-08
			FLEQQNQVLQTK		738.396	2	0	87.69	1.1e-08
			QISNLQQSISDAEQR		858.929	2	0	85.93	1.9e-08
			LALDLEIATYR		639.359	2	0	85.59	1.6e-08
			SLNNQFASFIDK		692.35	2	0	85.39	1.1e-08
			SLNNQFASFIDK		692.35	2	0	85.25	1.2e-08
			FLEQQNQVLQTK		738.396	2	0	85.24	2e-08
			QISNLQQSISDAEQR	Gln->pyro-Glu (N-term Q)	850.415	2	0	85.12	1.5e-08
			YEELQITAGR		590.304	2	0	84.7	2.2e-08
			GSGGGSSGGSIGGR		546.755	2	0	82.71	9.4e-09
			FLEQQNQVLQTK		738.396	2	0	81.55	4.7e-08
			QISNLQQSISDAEQR		858.929	2	0	81.41	4.7e-08
			SLNNQFASFIDK		692.349	2	0	81.38	3.1e-08
			WELLQQVDTSTR		738.378	2	0	80.27	4.5e-08
			TNAENEFVTIK		633.322	2	0	77.61	1e-07
			SKAEAESLYQSK		670.838	2	1	77.32	9.5e-08
			THNLEPYFESFINNLR		665.331	3	0	76.89	1.1e-07
			THNLEPYFESFINNLR		665.331	3	0	76.5	1.3e-07
			LALDLEIATYR		639.359	2	0	76.25	1.3e-07
			TNAENEFVTIK		633.322	2	0	72.43	3.9e-07
			LALDLEIATYR		639.359	2	0	71.66	3.7e-07
			SGGGFSSGSAGIINYQR		829.4	2	0	70.36	5.3e-07
			NKLNDLEDALQQAK		800.421	2	1	70.01	8e-07
			YEELQITAGR		590.305	2	0	69.79	6.9e-07
			GGGGGGYGSGGSSYGSGGGSYGSGGGGGGGR		795.322	3	0	69.2	1.2e-07
			THNLEPYFESFINNLR		997.493	2	0	69.19	6.1e-07
			LALDLEIATYR		639.359	2	0	68.73	8.2e-07
			AEAESLYQSK		563.275	2	0	67.91	6.1e-07
			AEAESLYQSK		563.275	2	0	67.43	7.7e-07
			NMQDMVEDYR	Oxidation (M)	658.766	2	0	66.67	2.2e-07
			NMQDMVEDYR		650.769	2	0	66.63	2.2e-07
			NMQDMVEDYR	2 Oxidation (M)	666.764	2	0	65.01	3.2e-07
			NMQDMVEDYR	Oxidation (M)	658.767	2	0	64.61	3.5e-07
			AQYEDIAQK		533.264	2	0	64.27	1.7e-06
			GGGGGGYGSGGSSYGSGGGSYGSGGGGGGGR		795.322	3	0	63.8	4.2e-07
			QISNLQQSISDAEQR		572.956	3	0	63.74	3.3e-06
			SKAEAESLYQSK		670.837	2	1	63.38	2.5e-06
			NKLNDLEDALQQAK		800.421	2	1	62.32	4.7e-06
			SLDLDSIIAEVK		651.861	2	0	61.68	4.9e-06
			QISNLQQSISDAEQR		572.955	3	0	60.99	6.1e-06
			KQISNLQQSISDAEQR		615.654	3	1	60.64	5.8e-06
			QISNLQQSISDAEQR		572.956	3	0	60.48	6.2e-06
			TNAENEFVTIKK		697.369	2	1	59.26	5.5e-06
			AQYEDIAQK		533.265	2	0	59.25	7.7e-06
			SISISVAR		416.749	2	0	57.83	1.7e-05
			NMQDMVEDYR	Oxidation (M)	658.766	2	0	57.8	1.7e-06
			NMQDMVEDYR	Oxidation (M)	658.766	2	0	57.25	1.9e-06
			GSGGGSSGGSIGGR		546.755	2	0	56.53	6.6e-06
			NMQDMVEDYR	Oxidation (M)	658.766	2	0	56.26	2.4e-06
			TNAENEFVTIKK		697.37	2	1	55.62	1.7e-05
			NMQDMVEDYR	Oxidation (M)	658.766	2	0	55.59	2.8e-06
			IEISELNR		487.269	2	0	54.58	4.2e-05
			TNAENEFVTIK		633.322	2	0	54.57	2.5e-05
			IEISELNR		487.27	2	0	54.48	3.9e-05
			SKAEAESLYQSK		670.839	2	1	53.75	3e-05
			TLLEGEESR		517.262	2	0	53.74	3.6e-05
			DYQELMNTK	Oxidation (M)	579.261	2	0	50.33	2.1e-05
			AQYEDIAQK		533.264	2	0	49.95	4.7e-05
			SKAEAESLYQSK		670.839	2	1	49.75	7.8e-05
			DVDGAYMTK		500.226	2	0	49.74	1.1e-05
			NMQDMVEDYR	2 Oxidation (M)	666.764	2	0	49.45	1.1e-05
			SKAEAESLYQSK		447.562	3	1	48.76	9.8e-05
			GSYGSGGSSYGSGGGSYGSGGGGGGHGSYGSGSSSGGYR		1104.78	3	0	48.17	1.5e-05
			TLLEGEESR		517.262	2	0	46.56	0.00016
			GSGGGSSGGSIGGR		546.755	2	0	46.43	2.7e-05
			NMQDMVEDYR	2 Oxidation (M)	666.764	2	0	45.62	2.7e-05
			TNAENEFVTIKK		697.37	2	1	45.45	0.00018
			LRSEIDNVKK		401.235	3	2	45.28	0.00016
			TNAENEFVTIKK		465.249	3	1	42.21	0.00038
			QISNLQQSISDAEQR		572.956	3	0	41.9	0.00042
			SISISVAR		416.748	2	0	41.88	0.0006
			NKYEDEINK		384.856	3	1	40.91	0.0004
			LRSEIDNVK		537.301	2	1	40.45	0.0011
			NMQDMVEDYR	2 Oxidation (M)	666.764	2	0	39.58	0.00011
			DVDGAYMTK	Oxidation (M)	508.223	2	0	39.56	0.00012
			TLLEGEESR		517.262	2	0	38.23	0.0011
			NKYEDEINK		576.78	2	1	37.36	0.0009
			YEDEINK		455.711	2	0	37.25	0.0007
			NKYEDEINKR		654.831	2	2	37.15	0.0012
			NKYEDEINKR		654.831	2	2	36.97	0.0012
			DVDGAYMTK	Oxidation (M)	508.223	2	0	36.81	0.00023
			SEIDNVKK		466.756	2	1	36.2	0.0022
			SISISVAR		416.748	2	0	35.36	0.0027
			KDVDGAYMTK	Oxidation (M)	572.271	2	1	34.02	0.001
			TLLEGEESR		517.262	2	0	32.78	0.0038
			LRSEIDNVKK		601.349	2	2	32.53	0.0034
			NKYEDEINKR		436.889	3	2	32.44	0.003
			YEDEINKR		533.762	2	1	31.41	0.0046
			DVDGAYMTK	Oxidation (M)	508.223	2	0	30.94	0.00081
			SEIDNVKK		466.756	2	1	30.4	0.0071
			DVDGAYMTK		500.226	2	0	27.14	0.0019
			SLDLDSIIAEVK		434.91	3	0	27.05	0.014
			SISISVAR		416.748	2	0	26.9	0.019
			LRSEIDNVK		537.301	2	1	26.51	0.027
			SISISVAR		416.747	2	0	25.91	0.024
			DVDGAYMTK		500.228	2	0	25.48	0.0072
gi	RefSeq ID	Description	Peptide Sequence	Modifications	Observed m/z	Charge	Number of Missed Cleavages	Mascot Score	Exp Value
55956899	NP_000217.2	keratin, type I cytoskeletal 9 [Homo sapiens]	GGSGGSYGGGGSGGGYGGGSGSR		896.368	2	0	152.69	5.4e-16
			SDLEMQYETLQEELMALK		1086.02	2	0	141.44	3.4e-14
			HGVQELEIELQSQLSK		919.487	2	0	131.13	3.1e-13
			HGVQELEIELQSQLSK		919.487	2	0	123.98	1.6e-12
			VQALEEANNDLENK		793.887	2	0	123.68	1.9e-12
			VQALEEANNDLENK		793.887	2	0	122.07	2.7e-12
			SGGGGGGGLGSGGSIR		616.803	2	0	115.4	1.1e-11
			GGGGSFGYSYGGGSGGGFSASSLGGGFGGGSR		1353.08	2	0	112.28	5.9e-12
			SDLEMQYETLQEELMALK		724.347	3	0	106.83	1.1e-10
			DIENQYETQITQIEHEVSSSGQEVQSSAK		1088.84	3	0	104.32	1e-10
			GGSGGSHGGGSGFGGESGGSYGGGEEASGSGGGYGGGSGK		1075.1	3	0	103.85	4.1e-11
			DIENQYETQITQIEHEVSSSGQEVQSSAK		1088.84	3	0	98.22	4.2e-10
			GGSGGSHGGGSGFGGESGGSYGGGEEASGSGGGYGGGSGK		1075.1	3	0	97.42	1.8e-10
			NHKEEMSQLTGQNSGDVNVEINVAPGK		965.802	3	1	97.35	7.2e-10
			SGGGGGGGLGSGGSIR		616.803	2	0	94.88	1.3e-09
			SGGGGGGGLGSGGSIR		616.804	2	0	93	1.5e-09
			FSSSSGYGGGSSR		618.268	2	0	88.88	1.7e-09
			SGGGGGGGLGSGGSIR		616.803	2	0	87.83	6.5e-09
			FSSSGGGGGGGR		491.721	2	0	87.11	6.6e-09
			SGGGGGGGLGSGGSIR		616.803	2	0	86.51	7.7e-09
			SGGGGGGGLGSGGSIR		616.803	2	0	85.39	1e-08
			EIETYHNLLEGGQEDFESSGAGK		1255.57	2	0	83.05	7.9e-09
			SGGGGGGGLGSGGSIR		616.803	2	0	82.85	1.8e-08
			QGVDADINGLR		579.3	2	0	80.52	4.2e-08
			QGVDADINGLR		579.299	2	0	80.51	3.5e-08
			GGGGSFGYSYGGGSGGGFSASSLGGGFGGGSR		902.393	3	0	76.37	2.3e-08
			SGGGGGGGLGSGGSIR		616.803	2	0	72.51	2.5e-07
			FSSSSGYGGGSSR		618.268	2	0	71.26	9.7e-08
			VQALEEANNDLENK		529.593	3	0	69.54	4.3e-07
			TLLDIDNTR		530.786	2	0	65.55	3.1e-06
			EIETYHNLLEGGQEDFESSGAGK		837.384	3	0	65.23	7.2e-07
			QVLDNLTMEK	Gln->pyro-Glu (N-term Q)	587.295	2	0	63	2.4e-06
			KGPAAIQK		406.753	2	1	62.51	2.6e-06
			EIETYHNLLEGGQEDFESSGAGK		837.382	3	0	62.48	1e-06
			TLLDIDNTR		530.785	2	0	62.3	6.6e-06
			FSSSSGYGGGSSR		618.269	2	0	60.13	9.7e-07
			TLLDIDNTR		530.785	2	0	59.61	1.2e-05
			IKFEMEQNLR		654.343	2	1	58.26	9e-06
			QVLDNLTMEK	Gln->pyro-Glu (N-term Q)	587.296	2	0	57.3	9.5e-06
			QVLDNLTMEK	Gln->pyro-Glu (N-term Q); Oxidation (M)	595.293	2	0	57.13	1.1e-05
			TLLDIDNTR		530.786	2	0	56.52	2.5e-05
			TLLDIDNTR		530.785	2	0	56.51	2.5e-05
			HGVQELEIELQSQLSK		613.327	3	0	56	1e-05
			EIETYHNLLEGGQEDFESSGAGK		837.382	3	0	54.83	5.9e-06
			STMQELNSR	Oxidation (M)	541.251	2	0	54.05	1.1e-05
			MTLDDFR	Oxidation (M)	457.207	2	0	53.45	9e-06
			QVLDNLTMEK	Gln->pyro-Glu (N-term Q); Oxidation (M)	595.293	2	0	53.43	2.9e-05
			QEYEQLIAK	Gln->pyro-Glu (N-term Q)	552.782	2	0	53.31	1.6e-05
			QEYEQLIAK		561.296	2	0	53.31	2.8e-05
			QGVDADINGLR	Gln->pyro-Glu (N-term Q)	570.786	2	0	53.25	2.3e-05
			STMQELNSR	Oxidation (M)	541.249	2	0	52.98	7.8e-06
			STMQELNSR		533.253	2	0	52.16	2.4e-05
			QVLDNLTMEK	Oxidation (M)	603.806	2	0	51.98	4.7e-05
			GGSGGSYGGGGSGGGYGGGSGSR		597.914	3	0	51.41	7.2e-06
			TLLDIDNTR		530.785	2	0	50.34	0.0001
			QVLDNLTMEK	Oxidation (M)	603.806	2	0	49.6	7.7e-05
			EIETYHNLLEGGQEDFESSGAGK		837.383	3	0	49.59	1.7e-05
			QVLDNLTMEK	Oxidation (M)	603.806	2	0	48.62	0.00011
			NYSPYYNTIDDLK		803.376	2	0	47.81	5.2e-05
			FEMEQNLR		533.754	2	0	46.38	0.00011
			EIETYHNLLEGGQEDFESSGAGK		837.383	3	0	46.09	3.6e-05
			TLLDIDNTR		530.786	2	0	45.36	0.00029
			QVLDNLTMEK	Oxidation (M)	603.805	2	0	44.9	0.00024
			MTLDDFR		449.21	2	0	44.41	0.00013
			STMQELNSR		533.253	2	0	44.34	0.00015
			SDLEMQYETLQEELMALKK		767.045	3	1	44.31	0.00022
			IKFEMEQNLR	Oxidation (M)	441.896	3	1	43.98	0.00029
			GGGGSFGYSYGGGSGGGFSASSLGGGFGGGSR		902.393	3	0	42.88	5.2e-05
			QVLDNLTMEK		595.808	2	0	42.73	0.00045
			IKFEMEQNLR	Oxidation (M)	662.34	2	1	42.68	0.00039
			MTLDDFR	Oxidation (M)	457.208	2	0	42.55	9.5e-05
			QVLDNLTMEK	Oxidation (M)	603.805	2	0	42.22	0.00045
			QVLDNLTMEK		595.808	2	0	42.03	0.00053
			STMQELNSR	Oxidation (M)	541.251	2	0	41.03	0.00014
			QVLDNLTMEK	Oxidation (M)	603.806	2	0	40.83	0.00062
			LASYLDK		405.224	2	0	40.82	0.00046
			SDLEMQYETLQEELMALKK	Oxidation (M)	772.378	3	1	40.35	0.00051
			QEYEQLIAK		561.296	2	0	40.03	0.00078
			QVLDNLTMEK		595.808	2	0	39.75	0.00082
			IKFEMEQNLR	Oxidation (M)	662.34	2	1	39.7	0.00077
			IKFEMEQNLR	Oxidation (M)	662.34	2	1	39.46	0.00068
			FEMEQNLR	Oxidation (M)	541.751	2	0	39.1	0.00046
			FSSSSGYGGGSSR		618.269	2	0	38.56	0.00014
			IKFEMEQNLR	Oxidation (M)	662.34	2	1	38.37	0.00086
			IKFEMEQNLR	Oxidation (M)	662.34	2	1	37.88	0.0011
			NYSPYYNTIDDLK		803.375	2	0	37.54	0.00066
			QFSSSYLSR		537.764	2	0	36.36	0.00047
			TLLDIDNTR		530.785	2	0	36.06	0.0028
			SDLEMQYETLQEELMALKK	2 Oxidation (M)	777.708	3	1	36.04	0.00075
			IQDWYDK		484.229	2	0	35.95	0.00056
			LASYLDK		405.224	2	0	35.89	0.0014
			IQDWYDKK		548.277	2	1	35.03	0.0014
			TLLDIDNTR		530.785	2	0	34.55	0.0039
			QGVDADINGLR	Gln->pyro-Glu (N-term Q)	570.787	2	0	34.52	0.0018
			LASYLDK		405.224	2	0	34.39	0.002
			IKFEMEQNLR		436.564	3	1	34.12	0.0023
			MTLDDFR	Oxidation (M)	457.208	2	0	33.23	0.00086
			QVLDNLTMEK	Oxidation (M)	603.806	2	0	32.89	0.0038
			QFSSSYLSR		537.764	2	0	31.9	0.0013
			QVLDNLTMEK		595.808	2	0	31.74	0.0051
			EEMSQLTGQNSGDVNVEINVAPGK		839.404	3	0	28.82	0.0049
			IKFEMEQNLR	Oxidation (M)	441.895	3	1	28.47	0.0069
			FEMEQNLR		533.753	2	0	26.63	0.01
			TLLDIDNTR		530.785	2	0	26.42	0.026
			QVLDNLTMEK	Oxidation (M)	603.805	2	0	25.76	0.02
			TLNDMRQEYEQLIAK	Oxidation (M)	623.314	3	1	25.72	0.014
			SDLEMQYETLQEELMALKK	2 Oxidation (M)	777.709	3	1	25.71	0.0087
			EEMSQLTGQNSGDVNVEINVAPGK		839.403	3	0	25.66	0.011
			IKFEMEQNLR	Oxidation (M)	662.34	2	1	25.13	0.022
gi	RefSeq ID	Description	Peptide Sequence	Modifications	Observed m/z	Charge	Number of Missed Cleavages	Mascot Score	Exp Value
195972866	NP_000412.3	keratin, type I cytoskeletal 10 [Homo sapiens]	GSLGGGFSSGGFSGGSFSR		854.39	2	0	141.18	1.5e-14
			ADLEMQIESLTEELAYLK		1048.53	2	0	126.72	1.1e-12
			NQILNLTTDNANILLQIDNAR		1184.14	2	0	121.72	2.8e-12
			NVQALEIELQSQLALK		899.01	2	0	110.01	2.3e-11
			ELTTEIDNNIEQISSYK		998.988	2	0	107.94	8.3e-11
			SLLEGEGSSGGGGR		631.802	2	0	101.28	1.7e-10
			ALEESNYELEGK		691.328	2	0	99.81	3.6e-10
			ELTTEIDNNIEQISSYK		998.99	2	0	97.12	1.1e-09
			NVQALEIELQSQLALK		599.676	3	0	95.93	6e-10
			QSLEASLAETEGR		695.844	2	0	94.13	1.5e-09
			QSVEADINGLR		601.313	2	0	90.14	6e-09
			ALEESNYELEGK		691.329	2	0	90.05	3.2e-09
			ADLEMQIESLTEELAYLK	Oxidation (M)	1056.53	2	0	87.67	8.3e-09
			TIDDLKNQILNLTTDNANILLQIDNAR		1018.21	3	1	87.6	3.8e-09
			SLLEGEGSSGGGGR		631.802	2	0	87.26	4.3e-09
			ALEESNYELEGK		691.327	2	0	85.17	9.1e-09
			VTMQNLNDR		545.769	2	0	82.15	4e-08
			ALEESNYELEGK		691.328	2	0	81.24	3.2e-08
			ALEESNYELEGK		691.327	2	0	80.74	2.7e-08
			NQILNLTTDNANILLQIDNAR		789.759	3	0	80.41	3.6e-08
			ALEESNYELEGK		691.328	2	0	80.3	3.2e-08
			SQYEQLAEQNR		683.323	2	0	79.29	2.9e-08
			ADLEMQIESLTEELAYLK		699.354	3	0	78.26	8.4e-08
			SQYEQLAEQNR		683.324	2	0	74.14	9.3e-08
			SLLEGEGSSGGGGR		631.802	2	0	71.81	1.5e-07
			SLLEGEGSSGGGGR		631.802	2	0	71.51	1.6e-07
			VTMQNLNDR	Oxidation (M)	553.767	2	0	71.2	3.1e-07
			SLLEGEGSSGGGGR		631.803	2	0	70.75	2.5e-07
			SLLEGEGSSGGGGR		631.803	2	0	70.75	2.4e-07
			SLLEGEGSSGGGGR		631.803	2	0	70.49	2.7e-07
			ADLEMQIESLTEELAYLK	Oxidation (M)	704.686	3	0	69.68	5.2e-07
			QSVEADINGLR		601.312	2	0	69.46	6.6e-07
			SLLEGEGSSGGGGR		631.802	2	0	69.19	3.2e-07
			VTMQNLNDR		545.769	2	0	69.02	9e-07
			VLDELTLTK		516.303	2	0	68.02	7.7e-07
			NVSTGDVNVEMNAAPGVDLTQLLNNMR		958.137	3	0	67.64	8.6e-07
			VTMQNLNDR		545.769	2	0	67.45	1.1e-06
			QSLEASLAETEGR		695.845	2	0	67.13	9.4e-07
			SLLEGEGSSGGGGR		631.803	2	0	62.77	1.8e-06
			RVLDELTLTK		594.354	2	1	62.64	3.9e-06
			LENEIQTYR		583.297	2	0	60.37	6.7e-06
			LENEIQTYR		583.297	2	0	60.13	6.7e-06
			NVQALEIELQSQLALK		599.676	3	0	59.7	2.5e-06
			LKYENEVALR		617.844	2	1	58.42	8.2e-06
			ADLEMQIESLTEELAYLK		699.354	3	0	57.79	8.8e-06
			ADLEMQIESLTEELAYLK	Oxidation (M)	704.685	3	0	56.6	1.2e-05
			DAEAWFNEK		555.249	2	0	54.32	1.2e-05
			SQYEQLAEQNR		683.324	2	0	54.26	8.4e-06
			NVSTGDVNVEMNAAPGVDLTQLLNNMR	2 Oxidation (M)	968.799	3	0	53.6	1.8e-05
			SLLEGEGSSGGGGR		631.802	2	0	52.92	1.5e-05
			QSVEADINGLR		601.312	2	0	51.76	3.9e-05
			IRLENEIQTYR		717.889	2	1	51.44	5.3e-05
			LENEIQTYR		583.296	2	0	50.84	7.2e-05
			VTMQNLNDR		545.769	2	0	50.68	3.5e-05
			RVLDELTLTK		594.353	2	1	50.2	5.5e-05
			VTMQNLNDR	Oxidation (M)	553.766	2	0	49.83	5.6e-05
			LENEIQTYR		583.298	2	0	48.6	0.0001
			IKEWYEK		498.264	2	1	47.01	7.3e-05
			DAEAWFNEK		555.248	2	0	46.8	8e-05
			LKYENEVALR		412.231	3	1	46.35	0.00015
			ADLEMQIESLTEELAYLKK		742.053	3	1	45.81	0.00016
			YENEVALR		497.253	2	0	44.78	0.00025
			LENEIQTYR		583.296	2	0	44.55	0.00031
			YENEVALR		497.254	2	0	44.41	0.00024
			ADLEMQIESLTEELAYLKK	Oxidation (M)	747.384	3	1	42.89	0.00029
			LASYLDK		405.224	2	0	40.82	0.00046
			SQYEQLAEQNRK		747.372	2	1	39.77	0.00059
			ELTTEIDNNIEQISSYK		666.329	3	0	38.13	0.00086
			GSLGGGFSSGGFSGGSFSR		569.93	3	0	37.85	0.00036
			VTMQNLNDR	Oxidation (M)	553.768	2	0	37.69	0.0011
			LAADDFR		404.204	2	0	36.96	0.001
			LASYLDK		405.224	2	0	35.89	0.0014
			VTMQNLNDR	Oxidation (M)	553.767	2	0	35.78	0.0011
			ELTTEIDNNIEQISSYK		666.328	3	0	35.49	0.0017
			IKEWYEK		498.264	2	1	35.32	0.0011
			DAEAWFNEK		555.249	2	0	34.93	0.001
			SEITELR		424.23	2	0	34.56	0.0031
			LASYLDK		405.224	2	0	34.39	0.002
			LAADDFR		404.203	2	0	34.26	0.0019
			VTMQNLNDR		545.768	2	0	33.17	0.0035
			YENEVALR		497.254	2	0	28.83	0.0085
			NHEEEMKDLR		434.204	3	1	26.68	0.0041
			LKYENEVALR		412.231	3	1	26.45	0.016
			SEITELRR		502.28	2	1	25.14	0.023
gi	RefSeq ID	Description	Peptide Sequence	Modifications	Observed m/z	Charge	Number of Missed Cleavages	Mascot Score	Exp Value
47132620	NP_000414.2	keratin, type II cytoskeletal 2 epidermal [Homo sapiens]	SISISVAGGGGGFGAAGGFGGR		919.961	2	0	165.23	1.6e-16
			SISISVAGGGGGFGAAGGFGGR		919.961	2	0	155.62	1.4e-15
			GGSSSGGGYGSGGGGSSSVK		794.846	2	0	129.99	1.5e-13
			GGSGGGGSISGGGYGSGGGSGGR		871.378	2	0	111.59	8e-12
			GFSSGSAVVSGGSR		627.808	2	0	108.55	5e-11
			GFSSGSAVVSGGSR		627.807	2	0	105.49	1e-10
			NVQDAIADAEQR		665.323	2	0	100.36	4.8e-10
			NLDLDSIIAEVK		665.367	2	0	97.78	8.5e-10
			FLEQQNQVLQTK		738.397	2	0	95.47	1.7e-09
			LNDLEEALQQAK		686.36	2	0	93.94	3.9e-09
			NLDLDSIIAEVK		665.368	2	0	92.36	3.7e-09
			FLEQQNQVLQTK		738.396	2	0	92.32	3.9e-09
			HGGGGGGFGGGGFGSR		660.795	2	0	91.61	7.6e-10
			FLEQQNQVLQTK		738.397	2	0	91.39	4.8e-09
			LALDVEIATYR		632.351	2	0	90.99	5.5e-09
			LNDLEEALQQAK		686.36	2	0	90.95	5.4e-09
			GFSSGSAVVSGGSR		627.808	2	0	89.04	4.9e-09
			FLEQQNQVLQTK		738.396	2	0	88.05	1e-08
			FLEQQNQVLQTK		738.396	2	0	87.69	1.1e-08
			GFSSGSAVVSGGSR		627.807	2	0	85.65	9.9e-09
			FLEQQNQVLQTK		738.396	2	0	85.24	2e-08
			VDLLNQEIEFLK		730.904	2	0	85.22	2e-08
			LALDVEIATYR		632.351	2	0	84.69	2.2e-08
			LALDVEIATYR		632.351	2	0	84.05	2.5e-08
			NVQDAIADAEQR		665.324	2	0	83.39	2.1e-08
			FLEQQNQVLQTK		738.396	2	0	81.55	4.7e-08
			NVQDAIADAEQR		665.323	2	0	77.07	1e-07
			VLYDAEISQIHQSVTDTNVILSMDNSR		1016.84	3	0	76.98	8.4e-08
			GFSSGSAVVSGGSR		627.807	2	0	74.45	1.3e-07
			HGGGGGGFGGGGFGSR		660.795	2	0	74.38	4e-08
			YEELQVTVGR		597.312	2	0	72.06	5.6e-07
			LALDVEIATYR		632.351	2	0	70.2	6e-07
			TAAENDFVTLK		604.812	2	0	68.9	7.1e-07
			LALDVEIATYR		632.351	2	0	68.01	1e-06
			LALDVEIATYR		632.351	2	0	67.74	1.1e-06
			SKEEAEALYHSK		696.344	2	1	63.32	3.3e-06
			DYQELMNVK		570.274	2	0	63.18	1.9e-06
			DYQELMNVK		570.274	2	0	63.15	1.9e-06
			AQYEEIAQR		554.275	2	0	62.64	2.5e-06
			VLYDAEISQIHQSVTDTNVILSMDNSR		1016.84	3	0	60.42	3.8e-06
			TAAENDFVTLKK		668.86	2	1	58.51	8.7e-06
			YLDGLTAER		519.267	2	0	54.73	2.1e-05
			IEISELNR		487.269	2	0	54.58	4.2e-05
			IEISELNR		487.27	2	0	54.48	3.9e-05
			YEELQVTVGR		597.313	2	0	53.76	4.3e-05
			DVDNAYMIK		534.754	2	0	52.32	2.7e-05
			LQGEIAHVK		497.787	2	0	49.63	6e-05
			YEELQVTVGR		597.311	2	0	49.31	8.7e-05
			KDVDNAYMIK		598.802	2	1	48.16	7.3e-05
			GFSSGSAVVSGGSR		627.807	2	0	47.19	7e-05
			AQYEEIAQR		554.276	2	0	46.92	0.00012
			MSGDLSSNVTVSVTSSTISSNVASK		820.072	3	0	46.16	0.0001
			KDVDNAYMIK		598.802	2	1	44.83	0.00016
			GFSSGSAVVSGGSR		627.807	2	0	42.02	0.00023
			VDPEIQNVK		521.283	2	0	41.5	0.00039
			TAAENDFVTLK		604.813	2	0	40.25	0.00056
			SKEEAEALYHSK		464.565	3	1	37.36	0.0013
			YEDEINK		455.711	2	0	37.25	0.0007
			KYEDEINKR		597.809	2	2	37.24	0.0011
			AQYEEIAQR		554.275	2	0	37.02	0.00089
			FASFIDK		414.219	2	0	36.9	0.00076
			SLVGLGGTK		416.25	2	0	36.75	0.0026
			AQYEEIAQR		554.275	2	0	35.57	0.0016
			SKEEAEALYHSK		464.564	3	1	32.99	0.002
			YEDEINKR		533.762	2	1	31.41	0.0046
			SISISVAGGGGGFGAAGGFGGR		613.643	3	0	31.17	0.0038
			TSQNSELNNMQDLVEDYKK		752.686	3	1	30.99	0.0026
			SLVGLGGTK		416.251	2	0	25.78	0.032
			DYQELMNVK	Oxidation (M)	578.27	2	0	25.27	0.008
gi	RefSeq ID	Description	Peptide Sequence	Modifications	Observed m/z	Charge	Number of Missed Cleavages	Mascot Score	Exp Value
119703753	NP_005546.2	keratin, type II cytoskeletal 6B [Homo sapiens]	ATGGGLSSVGGGSSTIK		718.373	2	0	99.39	6.5e-10
			NLDLDSIIAEVK		665.367	2	0	97.78	8.5e-10
			NLDLDSIIAEVK		665.368	2	0	92.36	3.7e-09
			LALDVEIATYR		632.351	2	0	90.99	5.5e-09
			QNLEPLFEQYINNLR		945.99	2	0	86.5	1.5e-08
			ADTLTDEINFLR		704.36	2	0	86.13	1.1e-08
			YEELQITAGR		590.304	2	0	84.7	2.2e-08
			LALDVEIATYR		632.351	2	0	84.69	2.2e-08
			LALDVEIATYR		632.351	2	0	84.05	2.5e-08
			SGFSSISVSR		513.764	2	0	83.26	1.4e-08
			ADTLTDEINFLR		704.361	2	0	79.67	6.4e-08
			ADTLTDEINFLR		704.36	2	0	78.25	8.7e-08
			LALDVEIATYR		632.351	2	0	70.2	6e-07
			YEELQITAGR		590.305	2	0	69.79	6.9e-07
			ASTSTTIR	Acetyl (Protein N-term)	439.732	2	0	68.37	1e-06
			LALDVEIATYR		632.351	2	0	68.01	1e-06
			LALDVEIATYR		632.351	2	0	67.74	1.1e-06
			YTTTSSSSR		495.23	2	0	64.19	9.9e-07
			ALYDAELSQMQTHISDTSVVLSMDNNR		1013.48	3	0	63.04	1.7e-06
			AQYEEIAQR		554.275	2	0	62.64	2.5e-06
			TAAENEFVTLK		611.819	2	0	60.69	6.4e-06
			WTLLQEQGTK		602.323	2	0	60.01	8.2e-06
			WTLLQEQGTK		602.322	2	0	59.42	9.3e-06
			DVDAAYMNK		513.731	2	0	58.17	2.9e-06
			LEGLEDALQK		558.301	2	0	57.84	1.4e-05
			QEIAEINR		486.76	2	0	53.62	3.6e-05
			SRAEAESWYQTK		728.347	2	1	50.47	3.8e-05
			SRAEAESWYQTK		728.349	2	1	49.27	6e-05
			NMQDLVEDLK		602.798	2	0	47.34	8.8e-05
			FLEQQNK		453.738	2	0	47	0.00013
			AQYEEIAQR		554.276	2	0	46.92	0.00012
			SRAEAESWYQTK		728.348	2	1	46.88	7.6e-05
			SLYGLGGSK		441.24	2	0	44.99	0.00018
			NMQDLVEDLK		602.799	2	0	44.71	0.00017
			NKYEDEINK		384.856	3	1	40.91	0.0004
			NKYEDEINK		576.78	2	1	37.36	0.0009
			YEDEINK		455.711	2	0	37.25	0.0007
			NKYEDEINKR		654.831	2	2	37.15	0.0012
			AQYEEIAQR		554.275	2	0	37.02	0.00089
			NKYEDEINKR		654.831	2	2	36.97	0.0012
			NKLEGLEDALQK		453.249	3	1	36.91	0.0015
			FASFIDK		414.219	2	0	36.9	0.00076
			TAAENEFVTLK		611.819	2	0	36.51	0.0016
			GRLDSELR		473.259	2	1	35.72	0.0031
			AQYEEIAQR		554.275	2	0	35.57	0.0016
			DVDAAYMNK	Oxidation (M)	521.729	2	0	34.45	0.00056
			NKYEDEINKR		436.889	3	2	32.44	0.003
			QEIAEINR		486.76	2	0	32.13	0.0062
			EYQELMNVK		577.282	2	0	31.72	0.003
			YEDEINKR		533.762	2	1	31.41	0.0046
			EYQELMNVK	Oxidation (M)	585.278	2	0	27.06	0.0067
			RGFSANSAR		483.249	2	1	25.52	0.015
			EYQELMNVK	Oxidation (M)	585.279	2	0	25.07	0.012
gi	RefSeq ID	Description	Peptide Sequence	Modifications	Observed m/z	Charge	Number of Missed Cleavages	Mascot Score	Exp Value
15431310	NP_000517.2	keratin, type I cytoskeletal 14 [Homo sapiens]	ILTATVDNANVLLQIDNAR		1027.57	2	0	122.63	1.3e-12
			ILTATVDNANVLLQIDNAR		1027.56	2	0	112.65	1.4e-11
			APSTYGGGLSVSSSR		713.352	2	0	112.5	2.8e-11
			ILTATVDNANVLLQIDNAR		1027.57	2	0	108.93	2.8e-11
			APSTYGGGLSVSSSR		713.352	2	0	96.54	1.1e-09
			EVATNSELVQSGK		681.349	2	0	90.41	4.5e-09
			EVATNSELVQSGK		681.35	2	0	88.72	9e-09
			EVATNSELVQSGK		681.349	2	0	88.33	7.3e-09
			ALEEANADLEVK		651.333	2	0	87.26	1.2e-08
			EVATNSELVQSGK		681.348	2	0	84.15	1.9e-08
			VTMQNLNDR		545.769	2	0	82.15	4e-08
			GQVGGDVNVEMDAAPGVDLSR		1043.5	2	0	81.55	2.6e-08
			ALEEANADLEVK		651.333	2	0	81.22	4.9e-08
			EVATNSELVQSGK		681.349	2	0	80.64	4.3e-08
			EVATNSELVQSGK		681.349	2	0	77.89	1.1e-07
			ASLENSLEETK		610.804	2	0	72.09	4.8e-07
			VTMQNLNDR	Oxidation (M)	553.767	2	0	71.2	3.1e-07
			VTMQNLNDR		545.769	2	0	69.02	9e-07
			MSVEADINGLR		602.803	2	0	68.44	6.9e-07
			LEQEIATYR		561.794	2	0	67.87	1.2e-06
			VTMQNLNDR		545.769	2	0	67.45	1.1e-06
			LEQEIATYR		561.793	2	0	59.86	7.2e-06
			TRLEQEIATYR		690.368	2	1	59.38	7.2e-06
			MSVEADINGLR		602.805	2	0	59.03	6.8e-06
			VLDELTLAR		515.301	2	0	58.31	1.2e-05
			LLEGEDAHLSSSQFSSGSQSSR		770.359	3	0	57.45	5.7e-06
			TMQNLEIELQSQLSMK		631.654	3	0	56.76	1.1e-05
			NHEEEMNALR		621.781	2	0	54.03	7.5e-06
			VTMQNLNDR		545.769	2	0	50.68	3.5e-05
			VTMQNLNDR	Oxidation (M)	553.766	2	0	49.83	5.6e-05
			TMQNLEIELQSQLSMK		631.653	3	0	48	8.2e-05
			LEQEIATYR		561.794	2	0	47.61	0.00012
			LASYLDK		405.224	2	0	40.82	0.00046
			VTMQNLNDR	Oxidation (M)	553.768	2	0	37.69	0.0011
			ILNEMR	Oxidation (M)	396.209	2	0	37.26	0.0024
			LAADDFR		404.204	2	0	36.96	0.001
			LASYLDK		405.224	2	0	35.89	0.0014
			VTMQNLNDR	Oxidation (M)	553.767	2	0	35.78	0.0011
			NHEEEMNALR		621.781	2	0	35.52	0.00052
			LASYLDK		405.224	2	0	34.39	0.002
			LAADDFR		404.203	2	0	34.26	0.0019
			SEISELRR		495.273	2	1	33.43	0.0026
			VTMQNLNDR		545.768	2	0	33.17	0.0035
			TRLEQEIATYR		460.581	3	1	32.93	0.0032
			SEISELRR		495.272	2	1	31.91	0.0036
			NHEEEMNALR	Oxidation (M)	629.778	2	0	30.84	0.0021
			SEISELRR		495.272	2	1	28.27	0.011
			ILNEMR	Oxidation (M)	396.209	2	0	27.11	0.025
			SEISELRR		495.274	2	1	26.93	0.019
			IRDWYQR		518.77	2	1	26.07	0.02
			SEISELRR		495.273	2	1	25.33	0.014
gi	RefSeq ID	Description	Peptide Sequence	Modifications	Observed m/z	Charge	Number of Missed Cleavages	Mascot Score	Exp Value
24430192	NP_005548.2	keratin, type I cytoskeletal 16 [Homo sapiens]	GQTGGDVNVEMDAAPGVDLSR		1044.49	2	0	139.98	2.6e-14
			LLEGEDAHLSSQQASGQSYSSR		1175.55	2	0	111.53	1.5e-11
			LLEGEDAHLSSQQASGQSYSSR		1175.55	2	0	97.01	5.3e-10
			GQTGGDVNVEMDAAPGVDLSR		1044.49	2	0	95.15	6.3e-10
			EVASNSELVQSSR		703.349	2	0	94.99	1.3e-09
			IIAATIENAQPILQIDNAR		1032.57	2	0	90.39	1.7e-09
			ALEEANADLEVK		651.333	2	0	87.26	1.2e-08
			VTMQNLNDR		545.769	2	0	82.15	4e-08
			ALEEANADLEVK		651.333	2	0	81.22	4.9e-08
			APSTYGGGLSVSSR		669.837	2	0	73.97	2e-07
			IIAATIENAQPILQIDNAR		688.72	3	0	73.88	8.2e-08
			QTVEADVNGLR		601.312	2	0	72.84	3.6e-07
			ASLENSLEETK		610.804	2	0	72.09	4.8e-07
			EQSSSSFSQGQSS		673.279	2	0	71.31	8.9e-08
			VTMQNLNDR	Oxidation (M)	553.767	2	0	71.2	3.1e-07
			VTMQNLNDR		545.769	2	0	69.02	9e-07
			TKYEHELALR		630.341	2	1	68.74	8.1e-07
			QTVEADVNGLR		601.313	2	0	68.23	9.4e-07
			EVFTSSSSSSSR		630.789	2	0	67.9	2.5e-07
			LEQEIATYR		561.794	2	0	67.87	1.2e-06
			APSTYGGGLSVSSR		669.836	2	0	67.86	7.9e-07
			VTMQNLNDR		545.769	2	0	67.45	1.1e-06
			TKYEHELALR		630.341	2	1	65.32	1.9e-06
			LEQEIATYR		561.793	2	0	59.86	7.2e-06
			TRLEQEIATYR		690.368	2	1	59.38	7.2e-06
			DAETWFLSK		548.769	2	0	58.69	4.1e-06
			VLDELTLAR		515.301	2	0	58.31	1.2e-05
			DAETWFLSK		548.77	2	0	55.36	1.4e-05
			VTMQNLNDR		545.769	2	0	50.68	3.5e-05
			VTMQNLNDR	Oxidation (M)	553.766	2	0	49.83	5.6e-05
			LEQEIATYR		561.794	2	0	47.61	0.00012
			EVFTSSSSSSSR		630.789	2	0	47.22	3.1e-05
			LASYLDK		405.224	2	0	40.82	0.00046
			VTMQNLNDR	Oxidation (M)	553.768	2	0	37.69	0.0011
			ILNEMR	Oxidation (M)	396.209	2	0	37.26	0.0024
			LAADDFR		404.204	2	0	36.96	0.001
			TKYEHELALR		420.563	3	1	36.5	0.0015
			LASYLDK		405.224	2	0	35.89	0.0014
			VTMQNLNDR	Oxidation (M)	553.767	2	0	35.78	0.0011
			LASYLDK		405.224	2	0	34.39	0.002
			LAADDFR		404.203	2	0	34.26	0.0019
			YEHELALR		515.77	2	0	33.36	0.0035
			VTMQNLNDR		545.768	2	0	33.17	0.0035
			TRLEQEIATYR		460.581	3	1	32.93	0.0032
			LLEGEDAHLSSQQASGQSYSSR		784.036	3	0	32.11	0.0015
			YEHELALR		515.77	2	0	29.37	0.0087
			YEHELALR		515.77	2	0	27.21	0.014
			ILNEMR	Oxidation (M)	396.209	2	0	27.11	0.025
			IRDWYQR		518.77	2	1	26.07	0.02
			NHEEEMLALR	Oxidation (M)	629.299	2	0	25.73	0.0079
gi	RefSeq ID	Description	Peptide Sequence	Modifications	Observed m/z	Charge	Number of Missed Cleavages	Mascot Score	Exp Value
155969697	NP_775109.2	keratin, type II cytoskeletal 6C [Homo sapiens]	NLDLDSIIAEVK		665.367	2	0	97.78	8.5e-10
			NLDLDSIIAEVK		665.368	2	0	92.36	3.7e-09
			LALDVEIATYR		632.351	2	0	90.99	5.5e-09
			QNLEPLFEQYINNLR		945.99	2	0	86.5	1.5e-08
			ADTLTDEINFLR		704.36	2	0	86.13	1.1e-08
			LALDVEIATYR		632.351	2	0	84.69	2.2e-08
			LALDVEIATYR		632.351	2	0	84.05	2.5e-08
			SGFSSISVSR		513.764	2	0	83.26	1.4e-08
			ADTLTDEINFLR		704.361	2	0	79.67	6.4e-08
			ADTLTDEINFLR		704.36	2	0	78.25	8.7e-08
			LALDVEIATYR		632.351	2	0	70.2	6e-07
			ASTSTTIR	Acetyl (Protein N-term)	439.732	2	0	68.37	1e-06
			LALDVEIATYR		632.351	2	0	68.01	1e-06
			LALDVEIATYR		632.351	2	0	67.74	1.1e-06
			YTTTSSSSR		495.23	2	0	64.19	9.9e-07
			ALYDAELSQMQTHISDTSVVLSMDNNR		1013.48	3	0	63.04	1.7e-06
			AQYEEIAQR		554.275	2	0	62.64	2.5e-06
			TAAENEFVTLK		611.819	2	0	60.69	6.4e-06
			WTLLQEQGTK		602.323	2	0	60.01	8.2e-06
			WTLLQEQGTK		602.322	2	0	59.42	9.3e-06
			DVDAAYMNK		513.731	2	0	58.17	2.9e-06
			LEGLEDALQK		558.301	2	0	57.84	1.4e-05
			YEELQVTAGR		583.296	2	0	56.9	1.7e-05
			QEIAEINR		486.76	2	0	53.62	3.6e-05
			SRAEAESWYQTK		728.347	2	1	50.47	3.8e-05
			QLDSIVGER		508.772	2	0	49.78	9.3e-05
			SRAEAESWYQTK		728.349	2	1	49.27	6e-05
			NMQDLVEDLK		602.798	2	0	47.34	8.8e-05
			FLEQQNK		453.738	2	0	47	0.00013
			AQYEEIAQR		554.276	2	0	46.92	0.00012
			SRAEAESWYQTK		728.348	2	1	46.88	7.6e-05
			SLYGLGGSK		441.24	2	0	44.99	0.00018
			NMQDLVEDLK		602.799	2	0	44.71	0.00017
			QLDSIVGER		508.772	2	0	41.66	0.0006
			RQLDSIVGER		586.824	2	1	41.03	0.00066
			NKYEDEINK		384.856	3	1	40.91	0.0004
			NKYEDEINK		576.78	2	1	37.36	0.0009
			YEDEINK		455.711	2	0	37.25	0.0007
			NKYEDEINKR		654.831	2	2	37.15	0.0012
			AQYEEIAQR		554.275	2	0	37.02	0.00089
			NKYEDEINKR		654.831	2	2	36.97	0.0012
			NKLEGLEDALQK		453.249	3	1	36.91	0.0015
			FASFIDK		414.219	2	0	36.9	0.00076
			TAAENEFVTLK		611.819	2	0	36.51	0.0016
			GRLDSELR		473.259	2	1	35.72	0.0031
			AQYEEIAQR		554.275	2	0	35.57	0.0016
			DVDAAYMNK	Oxidation (M)	521.729	2	0	34.45	0.00056
			NKYEDEINKR		436.889	3	2	32.44	0.003
			QEIAEINR		486.76	2	0	32.13	0.0062
			EYQELMNVK		577.282	2	0	31.72	0.003
			YEDEINKR		533.762	2	1	31.41	0.0046
			EYQELMNVK	Oxidation (M)	585.278	2	0	27.06	0.0067
			RGFSANSAR		483.249	2	1	25.52	0.015
			EYQELMNVK	Oxidation (M)	585.279	2	0	25.07	0.012
gi	RefSeq ID	Description	Peptide Sequence	Modifications	Observed m/z	Charge	Number of Missed Cleavages	Mascot Score	Exp Value
5031839	NP_005545.1	keratin, type II cytoskeletal 6A [Homo sapiens]	NLDLDSIIAEVK		665.367	2	0	97.78	8.5e-10
			NLDLDSIIAEVK		665.368	2	0	92.36	3.7e-09
			LALDVEIATYR		632.351	2	0	90.99	5.5e-09
			QNLEPLFEQYINNLR		945.99	2	0	86.5	1.5e-08
			ADTLTDEINFLR		704.36	2	0	86.13	1.1e-08
			LALDVEIATYR		632.351	2	0	84.69	2.2e-08
			LALDVEIATYR		632.351	2	0	84.05	2.5e-08
			ADTLTDEINFLR		704.361	2	0	79.67	6.4e-08
			ADTLTDEINFLR		704.36	2	0	78.25	8.7e-08
			LALDVEIATYR		632.351	2	0	70.2	6e-07
			ASTSTTIR	Acetyl (Protein N-term)	439.732	2	0	68.37	1e-06
			LALDVEIATYR		632.351	2	0	68.01	1e-06
			LALDVEIATYR		632.351	2	0	67.74	1.1e-06
			YTTTSSSSR		495.23	2	0	64.19	9.9e-07
			ALYDAELSQMQTHISDTSVVLSMDNNR		1013.48	3	0	63.04	1.7e-06
			AQYEEIAQR		554.275	2	0	62.64	2.5e-06
			SGFSSVSVSR		506.756	2	0	61.56	2.6e-06
			TAAENEFVTLK		611.819	2	0	60.69	6.4e-06
			WTLLQEQGTK		602.323	2	0	60.01	8.2e-06
			WTLLQEQGTK		602.322	2	0	59.42	9.3e-06
			DVDAAYMNK		513.731	2	0	58.17	2.9e-06
			LEGLEDALQK		558.301	2	0	57.84	1.4e-05
			YEELQVTAGR		583.296	2	0	56.9	1.7e-05
			QEIAEINR		486.76	2	0	53.62	3.6e-05
			SRAEAESWYQTK		728.347	2	1	50.47	3.8e-05
			QLDSIVGER		508.772	2	0	49.78	9.3e-05
			SRAEAESWYQTK		728.349	2	1	49.27	6e-05
			FLEQQNK		453.738	2	0	47	0.00013
			AQYEEIAQR		554.276	2	0	46.92	0.00012
			SRAEAESWYQTK		728.348	2	1	46.88	7.6e-05
			SLYGLGGSK		441.24	2	0	44.99	0.00018
			QLDSIVGER		508.772	2	0	41.66	0.0006
			RQLDSIVGER		586.824	2	1	41.03	0.00066
			NKYEDEINK		384.856	3	1	40.91	0.0004
			NKYEDEINK		576.78	2	1	37.36	0.0009
			YEDEINK		455.711	2	0	37.25	0.0007
			NKYEDEINKR		654.831	2	2	37.15	0.0012
			AQYEEIAQR		554.275	2	0	37.02	0.00089
			NKYEDEINKR		654.831	2	2	36.97	0.0012
			NKLEGLEDALQK		453.249	3	1	36.91	0.0015
			FASFIDK		414.219	2	0	36.9	0.00076
			TAAENEFVTLK		611.819	2	0	36.51	0.0016
			GRLDSELR		473.259	2	1	35.72	0.0031
			AQYEEIAQR		554.275	2	0	35.57	0.0016
			DVDAAYMNK	Oxidation (M)	521.729	2	0	34.45	0.00056
			NKYEDEINKR		436.889	3	2	32.44	0.003
			QEIAEINR		486.76	2	0	32.13	0.0062
			EYQELMNVK		577.282	2	0	31.72	0.003
			YEDEINKR		533.762	2	1	31.41	0.0046
			EYQELMNVK	Oxidation (M)	585.278	2	0	27.06	0.0067
			RGFSANSAR		483.249	2	1	25.52	0.015
			EYQELMNVK	Oxidation (M)	585.279	2	0	25.07	0.012
gi	RefSeq ID	Description	Peptide Sequence	Modifications	Observed m/z	Charge	Number of Missed Cleavages	Mascot Score	Exp Value
119395754	NP_000415.2	keratin, type II cytoskeletal 5 [Homo sapiens]	NLDLDSIIAEVK		665.367	2	0	97.78	8.5e-10
			NLDLDSIIAEVK		665.368	2	0	92.36	3.7e-09
			LALDVEIATYR		632.351	2	0	90.99	5.5e-09
			QNLEPLFEQYINNLR		945.99	2	0	86.5	1.5e-08
			LALDVEIATYR		632.351	2	0	84.69	2.2e-08
			GLGVGFGSGGGSSSSVK		720.36	2	0	84.26	1.8e-08
			LALDVEIATYR		632.351	2	0	84.05	2.5e-08
			ISISTSGGSFR		556.292	2	0	71.15	5.2e-07
			LALDVEIATYR		632.351	2	0	70.2	6e-07
			ISISTSGGSFR		556.291	2	0	69.4	5.9e-07
			SFSTASAITPSVSR		705.866	2	0	69.4	6.6e-07
			ISISTSGGSFR		556.291	2	0	68.42	7.4e-07
			LALDVEIATYR		632.351	2	0	68.01	1e-06
			LALDVEIATYR		632.351	2	0	67.74	1.1e-06
			TTAENEFVMLK		641.822	2	0	67.23	7.4e-07
			TEAESWYQTK		621.785	2	0	61.88	7.5e-07
			LAELEEALQK		572.316	2	0	61.78	5.4e-06
			WTLLQEQGTK		602.323	2	0	60.01	8.2e-06
			WTLLQEQGTK		602.322	2	0	59.42	9.3e-06
			TTAENEFVMLK	Oxidation (M)	649.819	2	0	58.86	5.7e-06
			DVDAAYMNK		513.731	2	0	58.17	2.9e-06
			LAELEEALQK		572.316	2	0	54.09	3.2e-05
			YEELQQTAGR		597.791	2	0	53.21	2.2e-05
			SGGGGGGGFGR		433.2	2	0	51.84	1.3e-05
			ISISTSGGSFR		556.292	2	0	51.84	4.4e-05
			NMQDLVEDFK		619.79	2	0	50.39	2.8e-05
			SLYNLGGSK		469.751	2	0	50.2	4e-05
			TTAENEFVMLK		641.821	2	0	49.9	3.6e-05
			TTAENEFVMLK		641.821	2	0	49.84	3.7e-05
			QLDSIVGER		508.772	2	0	49.78	9.3e-05
			AQYEEIANR		547.268	2	0	49.58	6.7e-05
			EYQELMNTK		578.271	2	0	48.83	3.5e-05
			FLEQQNK		453.738	2	0	47	0.00013
			QLDSIVGER		508.772	2	0	41.66	0.0006
			RQLDSIVGER		586.824	2	1	41.03	0.00066
			NKYEDEINK		384.856	3	1	40.91	0.0004
			HEISEMNR	Oxidation (M)	516.232	2	0	37.47	0.00031
			NKYEDEINK		576.78	2	1	37.36	0.0009
			YEDEINK		455.711	2	0	37.25	0.0007
			NKYEDEINKR		654.831	2	2	37.15	0.0012
			NKYEDEINKR		654.831	2	2	36.97	0.0012
			FASFIDK		414.219	2	0	36.9	0.00076
			GRLDSELR		473.259	2	1	35.72	0.0031
			SLYNLGGSK		469.751	2	0	35.71	0.0012
			DVDAAYMNK	Oxidation (M)	521.729	2	0	34.45	0.00056
			NKYEDEINKR		436.889	3	2	32.44	0.003
			YEDEINKR		533.762	2	1	31.41	0.0046
			LRAEIDNVKK		395.904	3	2	29.83	0.0082
gi	RefSeq ID	Description	Peptide Sequence	Modifications	Observed m/z	Charge	Number of Missed Cleavages	Mascot Score	Exp Value
16507237	NP_005338.1	78 kDa glucose-regulated protein precursor [Homo sapiens]	IINEPTAAAIAYGLDK		830.451	2	0	122.51	2.7e-12
			SQIFSTASDNQPTVTIK		918.971	2	0	94.55	1.7e-09
			SQIFSTASDNQPTVTIK		918.971	2	0	93.09	2.4e-09
			DAGTIAGLNVMR		609.319	2	0	87	9.8e-09
			TKPYIQVDIGGGQTK		802.937	2	0	84.13	1.8e-08
			NQLTSNPENTVFDAK		839.409	2	0	79.16	6.9e-08
			TFAPEEISAMVLTK		768.903	2	0	75.99	1.6e-07
			MKETAEAYLGK		620.816	2	1	73.83	1.8e-07
			VTHAVVTVPAYFNDAQR		944.49	2	0	72.84	3.6e-07
			LYGSAGPPPTGEEDTAEKDEL		1088.5	2	1	72.78	8.7e-08
			NQLTSNPENTVFDAK		839.408	2	0	70.49	5.9e-07
			TKPYIQVDIGGGQTK		802.937	2	0	68.15	7.2e-07
			ELEEIVQPIISK		699.398	2	0	65.78	1e-06
			TFAPEEISAMVLTK		768.903	2	0	65.37	1.9e-06
			NELESYAYSLK		658.823	2	0	63.9	1.6e-06
			FEELNMDLFR		657.314	2	0	61.62	2.3e-06
			ITPSYVAFTPEGER		783.894	2	0	59.32	5.1e-06
			ITPSYVAFTPEGER		783.895	2	0	56.19	8.9e-06
			VEIIANDQGNR		614.818	2	0	55.32	2e-05
			VTHAVVTVPAYFNDAQR		629.996	3	0	54.97	2.3e-05
			MKETAEAYLGK		620.816	2	1	46.05	9.9e-05
			MKETAEAYLGK		620.815	2	1	45.91	6.9e-05
			ITITNDQNR		537.78	2	0	45.12	0.00028
			VEIIANDQGNR		614.818	2	0	44.24	0.0002
			TKPYIQVDIGGGQTK		802.936	2	0	42.12	0.00036
			TKPYIQVDIGGGQTK		535.627	3	0	34.47	0.0017
			IEWLESHQDADIEDFK		658.975	3	0	33.09	0.0015
gi	RefSeq ID	Description	Peptide Sequence	Modifications	Observed m/z	Charge	Number of Missed Cleavages	Mascot Score	Exp Value
4557701	NP_000413.1	keratin, type I cytoskeletal 17 [Homo sapiens]	EVATNSELVQSGK		681.349	2	0	90.41	4.5e-09
			EVATNSELVQSGK		681.35	2	0	88.72	9e-09
			EVATNSELVQSGK		681.349	2	0	88.33	7.3e-09
			ILTATVDNANILLQIDNAR		690.052	3	0	85.97	7.2e-09
			EVATNSELVQSGK		681.348	2	0	84.15	1.9e-08
			EVATNSELVQSGK		681.349	2	0	80.64	4.3e-08
			EVATNSELVQSGK		681.349	2	0	77.89	1.1e-07
			ALEEANTELEVK		673.346	2	0	77.29	1e-07
			LLEGEDAHLTQYK		758.886	2	0	77.22	8.5e-08
			LEQEIATYR		561.794	2	0	67.87	1.2e-06
			ALEEANTELEVK		673.346	2	0	67.62	1.2e-06
			ATMQNLNDR		531.754	2	0	64.63	7.6e-07
			LEQEIATYR		561.793	2	0	59.86	7.2e-06
			TRLEQEIATYR		690.368	2	1	59.38	7.2e-06
			VLDELTLAR		515.301	2	0	58.31	1.2e-05
			LLEGEDAHLTQYK		758.886	2	0	57.51	8e-06
			DAEDWFFSK		572.752	2	0	57.29	2.2e-06
			ILTATVDNANILLQIDNAR		690.052	3	0	55.12	9.4e-06
			NHEEEMNALR		621.781	2	0	54.03	7.5e-06
			DAEDWFFSK		572.751	2	0	47.71	1.8e-05
			LEQEIATYR		561.794	2	0	47.61	0.00012
			TMQALEIELQSQLSMK		617.319	3	0	44.71	0.00022
			LASYLDK		405.224	2	0	40.82	0.00046
			TKFETEQALR		408.219	3	1	38.73	0.0009
			ILNEMR	Oxidation (M)	396.209	2	0	37.26	0.0024
			LAADDFR		404.204	2	0	36.96	0.001
			LASYLDK		405.224	2	0	35.89	0.0014
			NHEEEMNALR		621.781	2	0	35.52	0.00052
			LASYLDK		405.224	2	0	34.39	0.002
			LAADDFR		404.203	2	0	34.26	0.0019
			SEISELRR		495.273	2	1	33.43	0.0026
			TRLEQEIATYR		460.581	3	1	32.93	0.0032
			ATMQNLNDR	Oxidation (M)	539.751	2	0	32.1	0.0012
			SEISELRR		495.272	2	1	31.91	0.0036
			NHEEEMNALR	Oxidation (M)	629.778	2	0	30.84	0.0021
			SEISELRR		495.272	2	1	28.27	0.011
			ILNEMR	Oxidation (M)	396.209	2	0	27.11	0.025
			SEISELRR		495.274	2	1	26.93	0.019
			IRDWYQR		518.77	2	1	26.07	0.02
			SEISELRR		495.273	2	1	25.33	0.014
gi	RefSeq ID	Description	Peptide Sequence	Modifications	Observed m/z	Charge	Number of Missed Cleavages	Mascot Score	Exp Value
24234688	NP_004125.3	stress-70 protein, mitochondrial precursor [Homo sapiens]	SQVFSTAADGQTQVEIK		904.956	2	0	122.96	3.1e-12
			EQQIVIQSSGGLSK		737.4	2	0	118.07	1.2e-11
			SQVFSTAADGQTQVEIK		904.956	2	0	109.42	6.5e-11
			SDIGEVILVGGMTR		723.885	2	0	105.67	2e-10
			SDIGEVILVGGMTR		723.885	2	0	97.86	1.2e-09
			QAASSLQQASLK		616.337	2	0	97.13	1.3e-09
			SDIGEVILVGGMTR		723.885	2	0	93.81	2.7e-09
			AQFEGIVTDLIR		681.375	2	0	93.53	2.8e-09
			QAVTNPNNTFYATK		784.889	2	0	83.78	2.4e-08
			DAGQISGLNVLR		621.844	2	0	73.53	4.1e-07
			MKETAENYLGHTAK		796.891	2	1	69.93	5.6e-07
			MKETAENYLGHTAK		796.891	2	1	66.08	1.4e-06
			ETAENYLGHTAK		667.323	2	0	64.96	1.4e-06
			VLENAEGAR		479.751	2	0	62.82	2.5e-06
			ERVEAVNMAEGIIHDTETK		714.687	3	1	59.72	6.8e-06
			VLENAEGAR		479.752	2	0	45.47	0.00018
			AMQDAEVSK	Oxidation (M)	497.729	2	0	37.51	0.00046
			DNMALQR		424.209	2	0	37.12	0.00072
			RYDDPEVQK		575.28	2	1	31.18	0.002
			KDSETGENIR		574.782	2	1	28.95	0.0062
gi	RefSeq ID	Description	Peptide Sequence	Modifications	Observed m/z	Charge	Number of Missed Cleavages	Mascot Score	Exp Value
5031699	NP_005794.1	flotillin-1 [Homo sapiens]	VTGEVLDILTR		608.351	2	0	121.55	4.4e-12
			SQLIMQAEAEAASVR		802.409	2	0	118.7	6.5e-12
			VTGEVLDILTR		608.351	2	0	104.62	2.3e-10
			VTGEVLDILTR		608.351	2	0	90.73	5.5e-09
			ISLNTLTLNVK		608.368	2	0	85.56	6.3e-09
			ISLNTLTLNVK		608.369	2	0	83.33	1e-08
			AQQVAVQEQEIAR		735.389	2	0	81.16	4.2e-08
			TEAEIAHIALETLEGHQR		673.347	3	0	75.94	1.4e-07
			AAYDIEVNTR		576.288	2	0	68.64	7.5e-07
			ISLNTLTLNVK		608.369	2	0	67.05	4.4e-07
			ISLNTLTLNVK		608.369	2	0	66.53	5e-07
			HGVPISVTGIAQVK		469.277	3	0	57.91	2.3e-06
			AAYDIEVNTR		576.288	2	0	54.92	2e-05
			VQVQVVER		478.781	2	0	53.93	4e-05
			VQVQVVER		478.781	2	0	50.83	8.1e-05
			VQVQVVER		478.78	2	0	47.78	0.00014
			DIHDDQDYLHSLGK		552.595	3	0	37.4	0.00048
			DIHDDQDYLHSLGK		552.593	3	0	34.99	0.0011
gi	RefSeq ID	Description	Peptide Sequence	Modifications	Observed m/z	Charge	Number of Missed Cleavages	Mascot Score	Exp Value
31542947	NP_002147.2	60 kDa heat shock protein, mitochondrial [Homo sapiens]	GVMLAVDAVIAELK		714.91	2	0	108.02	6.4e-11
			TLNDELEIIEGMK		752.882	2	0	95.84	2.1e-09
			TLNDELEIIEGMK		752.882	2	0	93.97	2.8e-09
			TLNDELEIIEGMK		752.882	2	0	81.62	5.5e-08
			TLNDELEIIEGMK		752.883	2	0	75.21	2.5e-07
			VTDALNATR		480.759	2	0	74.68	3.6e-07
			VGGTSDVEVNEK		617.302	2	0	73.61	1.7e-07
			LSDGVAVLK		451.272	2	0	72.29	4.1e-07
			VGLQVVAVK		456.798	2	0	68.1	2.6e-07
			VGEVIVTK		422.761	2	0	65.57	2.5e-06
			TALLDAAGVASLLTTAEVVVTEIPK		828.14	3	0	63.26	4.7e-07
			TVIIEQSWGSPK		672.862	2	0	62.55	3e-06
			LSDGVAVLK		451.271	2	0	58.46	1.3e-05
			VGEVIVTK		422.761	2	0	56.03	2.2e-05
			ALMLQGVDLLADAVAVTMGPK		1057.07	2	0	53.72	1.8e-05
			ALMLQGVDLLADAVAVTMGPK		705.051	3	0	52.17	2.7e-05
			VTDALNATR		480.759	2	0	46.96	0.00022
			APGFGDNR		417.199	2	0	38.62	0.00044
			TALLDAAGVASLLTTAEVVVTEIPKEEK		956.865	3	1	36.74	0.00032
			EIGNIISDAMK		595.808	2	0	33.29	0.0039
			IQEIIEQLDVTTSEYEK		680.013	3	0	28.64	0.008
gi	RefSeq ID	Description	Peptide Sequence	Modifications	Observed m/z	Charge	Number of Missed Cleavages	Mascot Score	Exp Value
117189975	NP_112604.2	heterogeneous nuclear ribonucleoproteins C1/C2 isoform a [Homo sapiens]	MIAGQVLDINLAAEPK		841.961	2	0	131.38	3.6e-13
			MIAGQVLDINLAAEPK		841.961	2	0	116.23	1.2e-11
			MIAGQVLDINLAAEPK		841.961	2	0	111.98	3.2e-11
			VFIGNLNTLVVK		658.901	2	0	91.87	7.2e-10
			VFIGNLNTLVVK		658.9	2	0	87.67	3e-09
			VFIGNLNTLVVK		658.901	2	0	76.23	2.6e-08
			VFIGNLNTLVVK		658.899	2	0	74.02	6.9e-08
			GFAFVQYVNER		665.334	2	0	70.99	5e-07
			GFAFVQYVNER		665.334	2	0	70.87	5.8e-07
			VDSLLENLEK		580.315	2	0	63.98	3.2e-06
			VDSLLENLEK		580.314	2	0	63.89	3.4e-06
			LKGDDLQAIK		550.819	2	1	46.74	0.0002
			LKGDDLQAIK		550.819	2	1	45.92	0.00023
			LKGDDLQAIKK		614.867	2	2	39.14	0.00057
			LKGDDLQAIKK		614.867	2	2	39.14	0.00059
gi	RefSeq ID	Description	Peptide Sequence	Modifications	Observed m/z	Charge	Number of Missed Cleavages	Mascot Score	Exp Value
11968182	NP_072045.1	40S ribosomal protein S18 [Homo sapiens]	YSQVLANGLDNK		661.341	2	0	87.83	1.3e-08
			IAFAITAIK		474.301	2	0	78.25	1.5e-08
			AGELTEDEVER		624.292	2	0	73.9	1.3e-07
			VITIMQNPR	Oxidation (M)	544.3	2	0	70.37	5.6e-07
			YSQVLANGLDNK		661.342	2	0	69.8	7.4e-07
			IAFAITAIK		474.3	2	0	66.71	2.1e-07
			VITIMQNPR	Oxidation (M)	544.3	2	0	65.73	9.8e-07
			YSQVLANGLDNK		661.342	2	0	63.37	3.3e-06
			VLNTNIDGR		501.272	2	0	62.35	5.8e-06
			VITIMQNPR	Oxidation (M)	544.3	2	0	59.66	3.9e-06
			YSQVLANGLDNK		661.342	2	0	58.44	1.1e-05
			KADIDLTK		452.262	2	1	56.33	2e-05
			KADIDLTK		452.261	2	1	53.4	3.9e-05
			AGELTEDEVER		624.292	2	0	53.34	1.2e-05
			RAGELTEDEVER		702.341	2	1	53.19	1.4e-05
			AGELTEDEVER		624.292	2	0	50.23	3e-05
			VITIMQNPR		536.303	2	0	50.12	3.1e-05
			RAGELTEDEVER		702.341	2	1	47.95	4.8e-05
			IPDWFLNR		530.783	2	0	47.36	8.9e-05
			RAGELTEDEVER		702.342	2	1	40.19	0.00036
			KADIDLTK		452.26	2	1	37.73	0.0015
			IPDWFLNR		530.783	2	0	36.99	0.00097
			ADIDLTK		388.213	2	0	36.8	0.0026
			LREDLER		465.754	2	1	33.29	0.0062
			ADIDLTK		388.213	2	0	32.44	0.008
			RAGELTEDEVER		468.562	3	1	31.98	0.0022
			RAGELTEDEVER		702.341	2	1	29.61	0.0034
			FQHILR		407.24	2	0	25.4	0.0098
gi	RefSeq ID	Description	Peptide Sequence	Modifications	Observed m/z	Charge	Number of Missed Cleavages	Mascot Score	Exp Value
153791158	NP_004684.2	keratin, type II cytoskeletal 75 [Homo sapiens]	NLDLDSIIAEVK		665.367	2	0	97.78	8.5e-10
			NLDLDSIIAEVK		665.368	2	0	92.36	3.7e-09
			LALDVEIATYR		632.351	2	0	90.99	5.5e-09
			LALDVEIATYR		632.351	2	0	84.69	2.2e-08
			LALDVEIATYR		632.351	2	0	84.05	2.5e-08
			LALDVEIATYR		632.351	2	0	70.2	6e-07
			LALDVEIATYR		632.351	2	0	68.01	1e-06
			LALDVEIATYR		632.351	2	0	67.74	1.1e-06
			DVDAAYMNK		513.731	2	0	58.17	2.9e-06
			YEELQVTAGR		583.296	2	0	56.9	1.7e-05
			AQYEDIANR		540.26	2	0	54.11	1.7e-05
			SRAEAESWYQTK		728.347	2	1	50.47	3.8e-05
			SRAEAESWYQTK		728.349	2	1	49.27	6e-05
			FLEQQNK		453.738	2	0	47	0.00013
			SRAEAESWYQTK		728.348	2	1	46.88	7.6e-05
			YEDEINK		455.711	2	0	37.25	0.0007
			FASFIDK		414.219	2	0	36.9	0.00076
			DVDAAYMNK	Oxidation (M)	521.729	2	0	34.45	0.00056
			YEDEINKR		533.762	2	1	31.41	0.0046
gi	RefSeq ID	Description	Peptide Sequence	Modifications	Observed m/z	Charge	Number of Missed Cleavages	Mascot Score	Exp Value
4758340	NP_004452.1	phenylalanyl-tRNA synthetase alpha chain [Homo sapiens]	SLQALGEVIEAELR		764.423	2	0	115.73	1e-11
			SLQALGEVIEAELR		764.423	2	0	101.04	3.5e-10
			VVDSMEDEVQR		653.801	2	0	84.16	1.2e-08
			ADGQVAELLLR	Acetyl (Protein N-term)	613.841	2	0	76.19	1.4e-07
			VVDSMEDEVQR		653.802	2	0	64.77	1e-06
			VVDSMEDEVQR		653.802	2	0	64	1.3e-06
			HWELTAEGEEIAR		514.25	3	0	62.79	2.4e-06
			KLLAEVTLK		507.831	2	1	56.53	2.3e-06
			KLLAEVTLK		507.832	2	1	49.6	1.1e-05
			QETELSPEMISSGSWR		918.926	2	0	45.3	9.9e-05
			GSAFSTSISK		492.754	2	0	37.16	0.00086
			LDAEPRPPPTQEAA		746.376	2	0	35.38	0.0018
			LDAEPRPPPTQEAA		746.376	2	0	34.48	0.0022
			GSAFSTSISK		492.754	2	0	34.16	0.0015
gi	RefSeq ID	Description	Peptide Sequence	Modifications	Observed m/z	Charge	Number of Missed Cleavages	Mascot Score	Exp Value
4506695	NP_001013.1	40S ribosomal protein S19 [Homo sapiens]	ELAPYDENWFYTR		852.389	2	0	77.11	4.9e-08
			ELAPYDENWFYTR		852.39	2	0	67.42	4.6e-07
			VLQALEGLK		485.8	2	0	65.34	1.2e-06
			DVNQQEFVR		567.78	2	0	62	2.1e-06
			VLQALEGLK		485.8	2	0	61.09	5.1e-06
			IAGQVAAANK		471.772	2	0	60.98	5.3e-06
			VLQALEGLK		485.8	2	0	58.42	9.4e-06
			DVNQQEFVR		567.78	2	0	58.28	5e-06
			RVLQALEGLK		563.851	2	1	54	9.4e-06
			DVNQQEFVR		567.78	2	0	53.91	1.5e-05
			LKVPEWVDTVK		657.378	2	1	50.81	1.1e-05
			GGAGVGSMTK		432.716	2	0	46.85	0.00016
			GGAGVGSMTK	Oxidation (M)	440.713	2	0	41.34	0.00026
			VPEWVDTVK		536.788	2	0	40.9	0.00021
			VPEWVDTVK		536.788	2	0	38.4	0.00036
			IAGQVAAANK		471.773	2	0	38.19	0.0011
			IAGQVAAANK		471.772	2	0	35.86	0.0016
			RVLQALEGLK		563.851	2	1	35.4	0.00065
			LKVPEWVDTVK		657.378	2	1	29.79	0.0014
			LKVPEWVDTVK		438.587	3	1	27.84	0.0073
gi	RefSeq ID	Description	Peptide Sequence	Modifications	Observed m/z	Charge	Number of Missed Cleavages	Mascot Score	Exp Value
4757756	NP_004030.1	annexin A2 isoform 2 [Homo sapiens]	QDIAFAYQR		556.281	2	0	67.47	1.1e-06
			QDIAFAYQR		556.28	2	0	66.48	1.2e-06
			RAEDGSVIDYELIDQDAR		688.999	3	1	66.23	9.8e-07
			QDIAFAYQR		556.28	2	0	65.17	1.6e-06
			RAEDGSVIDYELIDQDAR		689.001	3	1	65.11	1.4e-06
			TPAQYDASELK		611.801	2	0	63.32	2.4e-06
			QDIAFAYQR		556.28	2	0	57.34	5.4e-06
			SYSPYDMLESIR		730.841	2	0	55.94	7.8e-06
			SALSGHLETVILGLLK		550.998	3	0	55.4	2.9e-06
			TNQELQEINR		622.816	2	0	54.48	2.2e-05
			TNQELQEINR		622.814	2	0	52.39	2.9e-05
			DALNIETAIK		544.304	2	0	51.92	7.3e-05
			DALNIETAIK		544.304	2	0	51.68	6.4e-05
			SYSPYDMLESIR		730.84	2	0	48.53	4.3e-05
			DALNIETAIK		544.304	2	0	43.56	0.00041
gi	RefSeq ID	Description	Peptide Sequence	Modifications	Observed m/z	Charge	Number of Missed Cleavages	Mascot Score	Exp Value
4504919	NP_002264.1	keratin, type II cytoskeletal 8 [Homo sapiens]	ELQSQISDTSVVLSMDNSR		1055.01	2	0	95.63	1.3e-09
			LALDIEIATYR		639.359	2	0	85.59	1.6e-08
			SLDMDSIIAEVK		660.839	2	0	82.48	3.4e-08
			LALDIEIATYR		639.359	2	0	76.25	1.3e-07
			LALDIEIATYR		639.359	2	0	71.66	3.7e-07
			LALDIEIATYR		639.359	2	0	68.73	8.2e-07
			AQYEDIANR		540.26	2	0	54.11	1.7e-05
			FLEQQNK		453.738	2	0	47	0.00013
			NKYEDEINK		384.856	3	1	40.91	0.0004
			LQAEIEGLK		500.788	2	0	39.2	0.00075
			NKYEDEINK		576.78	2	1	37.36	0.0009
			YEDEINK		455.711	2	0	37.25	0.0007
			NKYEDEINKR		654.831	2	2	37.15	0.0012
			NKYEDEINKR		654.831	2	2	36.97	0.0012
			FASFIDK		414.219	2	0	36.9	0.00076
			NKYEDEINKR		436.889	3	2	32.44	0.003
			EYQELMNVK		577.282	2	0	31.72	0.003
			YEDEINKR		533.762	2	1	31.41	0.0046
			EYQELMNVK	Oxidation (M)	585.278	2	0	27.06	0.0067
			EYQELMNVK	Oxidation (M)	585.279	2	0	25.07	0.012
gi	RefSeq ID	Description	Peptide Sequence	Modifications	Observed m/z	Charge	Number of Missed Cleavages	Mascot Score	Exp Value
13904870	NP_001000.2	40S ribosomal protein S5 [Homo sapiens]	WSTDDVQINDISLQDYIAVK		1162.08	2	0	127.68	7.6e-13
			WSTDDVQINDISLQDYIAVK		1162.08	2	0	93.51	1.9e-09
			MTEWETAAPAVAETPDIK	Acetyl (Protein N-term)	1001.48	2	0	83.77	1.7e-08
			MTEWETAAPAVAETPDIK	Acetyl (Protein N-term)	1001.48	2	0	65.77	1.1e-06
			TEWETAAPAVAETPDIK	Acetyl (Protein N-term)	935.958	2	0	63.29	1.8e-06
			MTEWETAAPAVAETPDIK	Acetyl (Protein N-term)	1001.48	2	0	59.96	4.1e-06
			GSSNSYAIK		463.733	2	0	55.76	7e-06
			QAVDVSPLR		492.777	2	0	45.99	0.00015
			LTNSMMMHGR		589.268	2	0	45.75	7.8e-05
			LTNSMMMHGR		589.268	2	0	43.14	0.00014
			LTNSMMMHGR	Oxidation (M)	597.265	2	0	39.79	0.00018
			WSTDDVQINDISLQDYIAVK		775.055	3	0	28.96	0.0053
			LTNSMMMHGR		393.181	3	0	26.14	0.0079
			RQAVDVSPLR		570.828	2	1	25.65	0.0074
gi	RefSeq ID	Description	Peptide Sequence	Modifications	Observed m/z	Charge	Number of Missed Cleavages	Mascot Score	Exp Value
4506645	NP_000990.1	60S ribosomal protein L38 [Homo sapiens]	KIEEIKDFLLTAR		788.459	2	2	75.76	6.5e-08
			QSLPPGLAVK		505.306	2	0	75.58	6.1e-08
			IEEIKDFLLTAR		724.413	2	1	71.88	2.5e-07
			QSLPPGLAVK		505.306	2	0	63.45	9.9e-07
			YLYTLVITDK		614.845	2	0	61.65	1.1e-05
			YLYTLVITDK		614.845	2	0	61.6	1.1e-05
			QSLPPGLAVK		505.305	2	0	52.93	1.1e-05
			QSLPPGLAVK		505.305	2	0	51.71	1.5e-05
			YLYTLVITDK		614.847	2	0	48.7	4.2e-05
			KIEEIKDFLLTAR		525.975	3	2	46.05	5.3e-05
			KIEEIKDFLLTAR		525.975	3	2	44.93	8e-05
			QSLPPGLAVK		505.305	2	0	44.75	7.4e-05
			QSLPPGLAVK		505.306	2	0	42.27	0.00013
			QSLPPGLAVK		505.305	2	0	38.7	0.0003
			QSLPPGLAVK		505.306	2	0	36.43	0.0005
			KIEEIK		380.234	2	1	31.86	0.009
			IEEIKDFLLTAR		483.277	3	1	27.61	0.0079
			DFLLTAR		418.237	2	0	27.03	0.015
gi	RefSeq ID	Description	Peptide Sequence	Modifications	Observed m/z	Charge	Number of Missed Cleavages	Mascot Score	Exp Value
57864582	NP_001009931.1	hornerin [Homo sapiens]	YGQQGSGSGQSPSR		698.316	2	0	106.07	7.2e-11
			QSLGHGQHGSGSGQSPSPSR		649.971	3	0	78.24	5.2e-08
			GPYESGSGHSSGLGHR		792.861	2	0	66.6	3.8e-07
			QSLGHGQHGSGSGQSPSPSR		649.972	3	0	64.09	1.3e-06
			HGSSSGSSSSYGQHGSGSR		603.59	3	0	63.54	4.4e-07
			QSLGHGQHGSGSGQSPSPSR		649.972	3	0	61.89	2.1e-06
			QGSGSGQSPGHGQR	Gln->pyro-Glu (N-term Q)	661.796	2	0	54.79	8.1e-06
			SEQHGSSSGSSSSYGQHGSGSR		718.301	3	0	52.51	5.6e-06
			QSLGHGQHGSGSGQSPSPSR	Gln->pyro-Glu (N-term Q)	644.297	3	0	47.92	4.7e-05
			GEQHGSSSGSSSSYGQHGSGSR		708.297	3	0	43.05	5e-05
			QSLGHGQHGSGSGQSPSPSR	Gln->pyro-Glu (N-term Q)	644.297	3	0	39.93	0.0003
			GPYESGSGHSSGLGHQESR		643.62	3	0	31.49	0.00071
			GSGSGQSPSYGR		570.257	2	0	27.09	0.0038
gi	RefSeq ID	Description	Peptide Sequence	Modifications	Observed m/z	Charge	Number of Missed Cleavages	Mascot Score	Exp Value
9845502	NP_002286.2	40S ribosomal protein SA [Homo sapiens]	AIVAIENPADVSVISSR		870.979	2	0	123.25	2e-12
			FTPGTFTNQIQAAFR		849.933	2	0	87.29	1.1e-08
			FAAATGATPIAGR		602.326	2	0	73.69	2.6e-07
			AIVAIENPADVSVISSR		870.977	2	0	66.84	9.1e-07
			SGALDVLQMK	Acetyl (Protein N-term)	552.292	2	0	65.43	1.7e-06
			SGALDVLQMK	Acetyl (Protein N-term)	552.293	2	0	64.76	2.7e-06
			SDGIYIINLK		568.322	2	0	59.23	8.2e-06
			SGALDVLQMK	Acetyl (Protein N-term)	552.292	2	0	58.93	6.5e-06
			LLVVTDPR		456.779	2	0	40.55	0.00034
			FLAAGTHLGGTNLDFQMEQYIYK		873.098	3	0	37.02	0.00081
			LLVVTDPR		456.779	2	0	27.53	0.0069
gi	RefSeq ID	Description	Peptide Sequence	Modifications	Observed m/z	Charge	Number of Missed Cleavages	Mascot Score	Exp Value
94538362	NP_004466.2	flotillin-2 [Homo sapiens]	TAEAQLAYELQGAR		760.889	2	0	99.92	5.9e-10
			SILGTLTVEQIYQDR		868.465	2	0	99	6.7e-10
			SILGTLTVEQIYQDR		868.466	2	0	93.24	2.6e-09
			QVLLAQAEAEK		600.335	2	0	64.59	2.3e-06
			QVLLAQAEAEK		600.336	2	0	50.76	5.2e-05
			TDKELIATVR		573.331	2	1	49.62	8.1e-05
			IQQIAEGEK		508.275	2	0	47.57	0.00019
			QVLLAQAEAEK		600.336	2	0	44.52	0.00024
			TDKELIATVR		573.331	2	1	39.82	0.00078
			IRQEEIEIEVVQR		547.638	3	1	39.35	0.00062
			TQTAVVQR		451.757	2	0	36.96	0.0024
			LLAELPASVHALTGVDLSK		645.371	3	0	36.62	0.00056
			LLAELPASVHALTGVDLSK		645.37	3	0	29.34	0.0026
gi	RefSeq ID	Description	Peptide Sequence	Modifications	Observed m/z	Charge	Number of Missed Cleavages	Mascot Score	Exp Value
4506671	NP_000995.1	60S acidic ribosomal protein P2 [Homo sapiens]	YVASYLLAALGGNSSPSAK		934.992	2	0	87.58	6.5e-09
			NIEDVIAQGIGK		628.847	2	0	84.87	2.2e-08
			NIEDVIAQGIGK		628.845	2	0	84.58	2.6e-08
			ILDSVGIEADDDR		709.344	2	0	81.91	2.4e-08
			NIEDVIAQGIGK		628.847	2	0	80.87	5.6e-08
			ILDSVGIEADDDRLNK		886.955	2	1	80.69	4.7e-08
			NIEDVIAQGIGK		628.846	2	0	49.84	7.6e-05
			YVASYLLAALGGNSSPSAK		623.663	3	0	38.54	0.00053
			LASVPAGGAVAVSAAPGSAAPAAGSAPAAAEEK		925.482	3	0	27.29	0.01
			LASVPAGGAVAVSAAPGSAAPAAGSAPAAAEEK		925.481	3	0	25.64	0.017
gi	RefSeq ID	Description	Peptide Sequence	Modifications	Observed m/z	Charge	Number of Missed Cleavages	Mascot Score	Exp Value
17158044	NP_001001.2	40S ribosomal protein S6 [Homo sapiens]	MATEVAADALGEEWK		810.883	2	0	101.91	2.5e-10
			MATEVAADALGEEWK		810.883	2	0	98.18	5.9e-10
			MATEVAADALGEEWK		810.883	2	0	97.58	6.4e-10
			MATEVAADALGEEWK		810.883	2	0	91.38	3.1e-09
			MATEVAADALGEEWK		810.883	2	0	86.47	9.5e-09
			DIPGLTDTTVPR		642.845	2	0	25.07	0.017
gi	RefSeq ID	Description	Peptide Sequence	Modifications	Observed m/z	Charge	Number of Missed Cleavages	Mascot Score	Exp Value
4506661	NP_000963.1	60S ribosomal protein L7a [Homo sapiens]	VPPAINQFTQALDR		785.423	2	0	94.26	2.4e-09
			AGVNTVTTLVENK		673.37	2	0	88.89	1e-08
			VPPAINQFTQALDR		785.423	2	0	74.56	1.7e-07
			NFGIGQDIQPK		608.82	2	0	63.94	3e-06
			LKVPPAINQFTQALDR		604.345	3	1	60.41	1.9e-06
			LKVPPAINQFTQALDR		604.345	3	1	54.93	6.7e-06
			LKVPPAINQFTQALDR		604.344	3	1	45.53	7.3e-05
			VPPAINQFTQALDR		523.952	3	0	44.92	0.00013
			QTATQLLK		451.769	2	0	39.81	0.0013
			KVVNPLFEK		537.322	2	1	36.16	0.00068
gi	RefSeq ID	Description	Peptide Sequence	Modifications	Observed m/z	Charge	Number of Missed Cleavages	Mascot Score	Exp Value
18765694	NP_001926.2	dipeptidyl peptidase 4 [Homo sapiens]	HSYTASYDIYDLNK		845.392	2	0	105.52	5.9e-11
			LGTFEVEDQIEAAR		789.395	2	0	100.83	5.4e-10
			VLEDNSALDK		552.283	2	0	61.03	4.6e-06
			LNWATYLASTENIIVASFDGR		781.066	3	0	53.32	3.1e-05
			WEYYDSVYTER		755.828	2	0	51.1	1.1e-05
			WEYYDSVYTER		755.829	2	0	48.59	2.1e-05
			HSYTASYDIYDLNKR		615.965	3	1	45.43	9.6e-05
			HSYTASYDIYDLNKR		615.964	3	1	41.46	0.00027
			LAYVWNNDIYVK		749.392	2	0	36.26	0.0012
			IQLSDYTK		484.259	2	0	35.8	0.00088
			IISNEEGYR		540.769	2	0	31.03	0.0049
			FRPSEPHFTLDGNSFYK		681.33	3	0	27.36	0.0058
gi	RefSeq ID	Description	Peptide Sequence	Modifications	Observed m/z	Charge	Number of Missed Cleavages	Mascot Score	Exp Value
15718687	NP_000996.2	40S ribosomal protein S3 [Homo sapiens]	ELAEDGYSGVEVR		712.339	2	0	85.17	8.1e-09
			FGFPEGSVELYAEK		786.883	2	0	84.09	2.4e-08
			FGFPEGSVELYAEK		786.883	2	0	83	3.1e-08
			AELNEFLTR		546.788	2	0	55.11	2.3e-05
			AELNEFLTR		546.788	2	0	51.15	7.6e-05
			AELNEFLTR		546.788	2	0	50.81	8.3e-05
			AELNEFLTR		546.788	2	0	47.88	0.00018
			AELNEFLTR		546.788	2	0	47.08	0.00021
			GGKPEPPAMPQPVPTA		787.405	2	0	43.25	0.00032
			GGKPEPPAMPQPVPTA		787.406	2	0	41.44	0.00053
			FVDGLMIHSGDPVNYYVDTAVR		823.402	3	0	32.28	0.0027
			FVADGIFK		448.748	2	0	32.02	0.0012
			GGKPEPPAMPQPVPTA		787.406	2	0	28.01	0.0095
gi	RefSeq ID	Description	Peptide Sequence	Modifications	Observed m/z	Charge	Number of Missed Cleavages	Mascot Score	Exp Value
4503471	NP_001393.1	elongation factor 1-alpha 1 [Homo sapiens]	EHALLAYTLGVK		657.876	2	0	81.35	2.5e-08
			EHALLAYTLGVK		657.874	2	0	74.84	2.4e-07
			IGGIGTVPVGR		513.309	2	0	69.89	3.4e-07
			THINIVVIGHVDSGK		530.298	3	0	58.07	9.7e-06
			YYVTIIDAPGHR		702.868	2	0	56	1.8e-05
			STTTGHLIYK		560.804	2	0	54.09	2.8e-05
			LPLQDVYK		488.279	2	0	51.06	4.2e-05
			YYVTIIDAPGHR		702.869	2	0	50.13	6.9e-05
			IGGIGTVPVGR		513.309	2	0	49.86	3.6e-05
			EVSTYIK		420.23	2	0	32.53	0.0011
			YYVTIIDAPGHR		468.915	3	0	29.35	0.0081
			VETGVLKPGMVVTFAPVNVTTEVK		839.133	3	0	26.51	0.0026
gi	RefSeq ID	Description	Peptide Sequence	Modifications	Observed m/z	Charge	Number of Missed Cleavages	Mascot Score	Exp Value
24308127	NP_061854.1	dnaJ homolog subfamily C member 10 precursor [Homo sapiens]	NSILFLNSLDAK		667.869	2	0	100.15	6.2e-10
			YDFGIYDDDPEIITLER		1037.49	2	0	92.8	1.7e-09
			GLEDNQGGQYESWNYYR		1039.95	2	0	88.42	1.4e-09
			ILYDILAFAK		583.845	2	0	63.83	4.1e-07
			AYEVLKDEDLR		675.847	2	1	53.21	2.7e-05
			ASNLLYGQLK		553.814	2	0	45.83	0.00017
			NDHIQVGR		469.744	2	0	38.95	0.00059
			WLLFFHFGK		597.826	2	0	36.05	0.0014
			AYEVLKDEDLR		450.901	3	1	30.01	0.0055
gi	RefSeq ID	Description	Peptide Sequence	Modifications	Observed m/z	Charge	Number of Missed Cleavages	Mascot Score	Exp Value
24234750	NP_036350.2	interleukin enhancer-binding factor 3 isoform a [Homo sapiens]	FVMEVEVDGQK		640.814	2	0	80.13	4.3e-08
			FVMEVEVDGQK		640.813	2	0	73.96	2.3e-07
			FVMEVEVDGQK		640.814	2	0	73.57	1.8e-07
			FVMEVEVDGQK		640.814	2	0	69.77	4.7e-07
			FVMEVEVDGQK		640.814	2	0	66.11	1.3e-06
			EATDAIGHLDR		599.296	2	0	56.69	9.1e-06
			EATDAIGHLDR		599.297	2	0	51.05	3e-05
			NPVMELNEK		537.269	2	0	41.44	0.00011
			IFVNDDR		439.721	2	0	32.06	0.0033
			EDITQSAQHALR		684.847	2	0	29.14	0.0069
			IFVNDDR		439.723	2	0	27.42	0.017
			FNYSGSGGR		472.714	2	0	26.93	0.0055
gi	RefSeq ID	Description	Peptide Sequence	Modifications	Observed m/z	Charge	Number of Missed Cleavages	Mascot Score	Exp Value
4885375	NP_005310.1	histone H1.2 [Homo sapiens]	KASGPPVSELITK		663.885	2	1	70.58	3.4e-07
			KALAAAGYDVEK		618.335	2	1	69.58	9e-07
			KASGPPVSELITK		663.885	2	1	67.24	8e-07
			SGVSLAALK		423.258	2	0	66.74	2.4e-06
			KALAAAGYDVEK		618.336	2	1	63.38	3.1e-06
			ALAAAGYDVEK		554.287	2	0	63.22	4.2e-06
			KASGPPVSELITK		663.885	2	1	61.92	2.5e-06
			ALAAAGYDVEK		554.287	2	0	57.44	1.6e-05
			SETAPAAPAAAPPAEK	Acetyl (Protein N-term)	760.885	2	0	31.56	0.0034
gi	RefSeq ID	Description	Peptide Sequence	Modifications	Observed m/z	Charge	Number of Missed Cleavages	Mascot Score	Exp Value
4506597	NP_000967.1	60S ribosomal protein L12 [Homo sapiens]	HSGNITFDEIVNIAR		843.433	2	0	110.3	6.2e-11
			HSGNITFDEIVNIAR		562.625	3	0	81.17	5.1e-08
			HSGNITFDEIVNIAR		843.434	2	0	76.54	1.5e-07
			HSGNITFDEIVNIAR		562.625	3	0	52.54	3.7e-05
			QAQIEVVPSASALIIK	Gln->pyro-Glu (N-term Q)	825.477	2	0	51.37	1.2e-05
			QAQIEVVPSASALIIK		833.991	2	0	49.46	1.8e-05
			IGPLGLSPK		441.276	2	0	48.31	1.7e-05
			IGPLGLSPK		441.276	2	0	33.86	0.00047
gi	RefSeq ID	Description	Peptide Sequence	Modifications	Observed m/z	Charge	Number of Missed Cleavages	Mascot Score	Exp Value
4506691	NP_001011.1	40S ribosomal protein S16 [Homo sapiens]	GPLQSVQVFGR		594.33	2	0	76.85	1.5e-07
			GPLQSVQVFGR		594.33	2	0	76.34	1.6e-07
			GPLQSVQVFGR		594.33	2	0	74.3	2.1e-07
			GPLQSVQVFGR		594.332	2	0	72.06	3.8e-07
			GPLQSVQVFGR		594.331	2	0	68.79	9.5e-07
			LLEPVLLLGK		547.863	2	0	53	5e-06
			GGGHVAQIYAIR		621.341	2	0	50.75	3.1e-05
			GGGHVAQIYAIR		621.342	2	0	49.16	4.4e-05
gi	RefSeq ID	Description	Peptide Sequence	Modifications	Observed m/z	Charge	Number of Missed Cleavages	Mascot Score	Exp Value
4506667	NP_000993.1	60S acidic ribosomal protein P0 [Homo sapiens]	VLALSVETDYTFPLAEK		948.504	2	0	89.52	5.5e-09
			TSFFQALGITTK		657.359	2	0	78.02	4.8e-08
			GHLENNPALEK		611.315	2	0	70.74	5.1e-07
			GTIEILSDVQLIK		714.919	2	0	68.01	4.7e-07
			IIQLLDDYPK		609.343	2	0	62.5	2.5e-06
			IIQLLDDYPK		609.343	2	0	57.33	7.9e-06
			AFLADPSAFVAAAPVAAATTAAPAAAAAPAK		918.161	3	0	39.77	0.00049
			VLALSVETDYTFPLAEK		632.673	3	0	38.03	0.00089
gi	RefSeq ID	Description	Peptide Sequence	Modifications	Observed m/z	Charge	Number of Missed Cleavages	Mascot Score	Exp Value
20127408	NP_000173.2	trifunctional enzyme subunit alpha, mitochondrial precursor [Homo sapiens]	FGGGNPELLTQMVSK		789.403	2	0	95.09	1.9e-09
			TLQEVTQLSQEAQR		815.924	2	0	92.87	3e-09
			FGELVMTK		462.747	2	0	58.67	5.7e-06
			FGELVMTK		462.748	2	0	58.65	9.1e-06
			TLQEVTQLSQEAQR		544.284	3	0	57.14	1.2e-05
			ADMVIEAVFEDLSLK		560.622	3	0	44.75	0.00019
			ILQEGVDPK		499.781	2	0	36.14	0.0013
			ILQEGVDPK		499.78	2	0	34.7	0.0011
gi	RefSeq ID	Description	Peptide Sequence	Modifications	Observed m/z	Charge	Number of Missed Cleavages	Mascot Score	Exp Value
4506663	NP_000964.1	60S ribosomal protein L8 [Homo sapiens]	ASGNYATVISHNPETK		844.916	2	0	86.2	1.3e-08
			ASGNYATVISHNPETK		844.916	2	0	80.77	4.5e-08
			ASGNYATVISHNPETK		844.916	2	0	70.76	3.7e-07
			AVVGVVAGGGR		471.28	2	0	64.19	1.5e-06
			AVVGVVAGGGR		471.28	2	0	55.05	1.4e-05
			AVDFAER		404.203	2	0	43.68	0.00028
			AVDFAER		404.203	2	0	40.08	0.00062
			AVVGVVAGGGR		471.28	2	0	33.67	0.0017
gi	RefSeq ID	Description	Peptide Sequence	Modifications	Observed m/z	Charge	Number of Missed Cleavages	Mascot Score	Exp Value
4504811	NP_002221.1	junction plakoglobin [Homo sapiens]	NEGTATYAAAVLFR		742.38	2	0	69.86	5.4e-07
			VSVELTNSLFK		618.844	2	0	67.55	8.3e-07
			TMQNTSDLDTAR		676.809	2	0	66.14	4.1e-07
			VSVELTNSLFK		618.845	2	0	57.19	9e-06
			TMQNTSDLDTAR		676.81	2	0	55.91	5e-06
			TMQNTSDLDTAR	Oxidation (M)	684.808	2	0	55.22	4.1e-06
			VSVELTNSLFK		618.845	2	0	49.92	4.8e-05
			TLVTQNSGVEALIHAILR		645.706	3	0	34.49	0.00066
gi	RefSeq ID	Description	Peptide Sequence	Modifications	Observed m/z	Charge	Number of Missed Cleavages	Mascot Score	Exp Value
4504327	NP_000174.1	trifunctional enzyme subunit beta, mitochondrial precursor [Homo sapiens]	DFMYVSQDPK		615.279	2	0	75.63	6.7e-08
			TPFLLSGTSYK		607.327	2	0	68.05	7.1e-07
			EAALGAGFSDK		533.264	2	0	67.56	1.2e-06
			AMDSDWFAENYMGR		846.842	2	0	63.5	4.5e-07
			AALTGLLHR		476.29	2	0	53.3	2.1e-05
			TPFLLSGTSYK		607.327	2	0	51.72	3.4e-05
			DFMYVSQDPK		615.28	2	0	41.07	0.00018
			NVVVVDGVR		478.78	2	0	36.04	0.002
			VGLPPLEK		426.762	2	0	25.75	0.0047
gi	RefSeq ID	Description	Peptide Sequence	Modifications	Observed m/z	Charge	Number of Missed Cleavages	Mascot Score	Exp Value
4501885	NP_001092.1	actin, cytoplasmic 1 [Homo sapiens]	GYSFTTTAER		566.766	2	0	66.98	4e-07
			GYSFTTTAER		566.766	2	0	66.89	4.1e-07
			QEYDESGPSIVHR	Gln->pyro-Glu (N-term Q)	750.342	2	0	54.98	5.1e-06
			QEYDESGPSIVHR	Gln->pyro-Glu (N-term Q)	750.342	2	0	50.46	1.3e-05
			HQGVMVGMGQK		586.289	2	0	49.3	4.4e-05
			IWHHTFYNELR		505.921	3	0	48.29	0.0001
			DSYVGDEAQSK		599.765	2	0	45.47	5e-05
			EITALAPSTMK		581.314	2	0	39.95	0.00055
			EITALAPSTMK		581.313	2	0	38.32	0.00077
			HQGVMVGMGQK		586.289	2	0	38.17	0.00057
gi	RefSeq ID	Description	Peptide Sequence	Modifications	Observed m/z	Charge	Number of Missed Cleavages	Mascot Score	Exp Value
19920317	NP_006816.2	cytoskeleton-associated protein 4 [Homo sapiens]	SINDNIAIFTEVQK		796.42	2	0	82.41	3.9e-08
			TAVDSLVAYSVK		626.844	2	0	68.83	4.4e-07
			VQEQVHTLLSQDQAQAAR		674.684	3	0	64.71	1.6e-06
			IETNENNLESAK		681.331	2	0	62.94	2.8e-06
			SVGELPSTVESLQK		737.393	2	0	52.86	3.1e-05
			LQHVEDGVLSMQVASAR		613.984	3	0	43.37	0.00027
			GAHPSGGADDVAK		394.522	3	0	35.14	0.00093
			LPPQDFLDR		550.79	2	0	34.17	0.0009
			SLGETQLVLYGDVEELKR		683.701	3	1	30.04	0.0036
			LPPQDFLDR		550.792	2	0	30	0.0047
			LPPQDFLDR		550.79	2	0	29.72	0.0061
			LPPQDFLDR		550.79	2	0	29.71	0.0061
gi	RefSeq ID	Description	Peptide Sequence	Modifications	Observed m/z	Charge	Number of Missed Cleavages	Mascot Score	Exp Value
55956788	NP_005372.2	nucleolin [Homo sapiens]	GLSEDTTEETLK		661.82	2	0	87.07	7.7e-09
			GFGFVDFNSEEDAK		781.345	2	0	76.11	2.4e-08
			TGISDVFAK		469.252	2	0	64.03	1.9e-06
			EVFEDAAEIR		589.788	2	0	62.3	2.7e-06
			GFGFVDFNSEEDAK		781.345	2	0	58.18	1.5e-06
			GLSEDTTEETLK		661.821	2	0	43.35	0.00022
			TGISDVFAK		469.254	2	0	31.37	0.0049
gi	RefSeq ID	Description	Peptide Sequence	Modifications	Observed m/z	Charge	Number of Missed Cleavages	Mascot Score	Exp Value
4506701	NP_001016.1	40S ribosomal protein S23 [Homo sapiens]	VANVSLLALYK		595.861	2	0	90.56	1.6e-09
			VANVSLLALYK		595.861	2	0	81.87	1.2e-08
			VANVSLLALYK		595.861	2	0	80.29	1.7e-08
			VANVSLLALYK		595.861	2	0	75.11	4.3e-08
			ANPFGGASHAK		528.764	2	0	36.43	0.00072
gi	RefSeq ID	Description	Peptide Sequence	Modifications	Observed m/z	Charge	Number of Missed Cleavages	Mascot Score	Exp Value
4505591	NP_002565.1	peroxiredoxin-1 [Homo sapiens]	LVQAFQFTDK		598.819	2	0	56.83	7.4e-06
			QITVNDLPVGR		606.341	2	0	56.69	1.7e-05
			LVQAFQFTDK		598.819	2	0	53.8	1.4e-05
			LVQAFQFTDK		598.82	2	0	51.95	2.1e-05
			LVQAFQFTDK		598.819	2	0	51.93	3e-05
			TIAQDYGVLK		554.307	2	0	49.29	7.2e-05
			ATAVMPDGQFK		582.79	2	0	48.6	5.1e-05
			ATAVMPDGQFK		582.789	2	0	44.64	9.6e-05
			ATAVMPDGQFK		582.789	2	0	42.74	0.00029
			TIAQDYGVLK		554.306	2	0	34.41	0.0018
			DISLSDYK		470.736	2	0	31.36	0.0012
			TIAQDYGVLK		554.306	2	0	27.25	0.012
gi	RefSeq ID	Description	Peptide Sequence	Modifications	Observed m/z	Charge	Number of Missed Cleavages	Mascot Score	Exp Value
4505185	NP_002406.1	macrophage migration inhibitory factor [Homo sapiens]	PMFIVNTNVPR		644.347	2	0	96.65	1.9e-09
			PMFIVNTNVPR		644.348	2	0	88	1.3e-08
			PMFIVNTNVPR		644.347	2	0	76	2.2e-07
gi	RefSeq ID	Description	Peptide Sequence	Modifications	Observed m/z	Charge	Number of Missed Cleavages	Mascot Score	Exp Value
16753227	NP_000961.2	60S ribosomal protein L6 [Homo sapiens]	ASITPGTILIILTGR		763.47	2	0	100.71	1e-10
			HQEGEIFDTEK		666.808	2	0	57.4	4.9e-06
			YYPTEDVPR		570.272	2	0	46.22	6.2e-05
			ASITPGTILIILTGR		509.315	3	0	45.5	2.8e-05
			VLATVTKPVGGDK		642.88	2	0	44.54	0.00016
			AIPQLQGYLR		579.836	2	0	39.29	0.00066
			AIPQLQGYLR		579.835	2	0	38.73	0.00073
			AIPQLQGYLR		579.836	2	0	37.99	0.00089
			HLTDAYFK		497.754	2	0	34.62	0.0025
			HLTDAYFK		497.753	2	0	32.45	0.0023
			YYPTEDVPR		570.272	2	0	29.34	0.0051
gi	RefSeq ID	Description	Peptide Sequence	Modifications	Observed m/z	Charge	Number of Missed Cleavages	Mascot Score	Exp Value
5032051	NP_005608.1	40S ribosomal protein S14 [Homo sapiens]	TPGPGAQSALR		527.786	2	0	80.62	5.7e-08
			IEDVTPIPSDSTR		715.363	2	0	79.3	7.6e-08
			IEDVTPIPSDSTR		715.362	2	0	67.12	1.1e-06
			TPGPGAQSALR		527.786	2	0	56.36	1.5e-05
			TPGPGAQSALR		527.786	2	0	48.88	5.5e-05
			ELGITALHIK		547.832	2	0	45	8.5e-05
			ELGITALHIK		547.833	2	0	39.6	0.0003
gi	RefSeq ID	Description	Peptide Sequence	Modifications	Observed m/z	Charge	Number of Missed Cleavages	Mascot Score	Exp Value
5032069	NP_005841.1	splicing factor 3B subunit 4 [Homo sapiens]	NQDATVYVGGLDEK		754.865	2	0	102.81	3.1e-10
			NQDATVYVGGLDEK		754.865	2	0	91.21	3.8e-09
			NQDATVYVGGLDEK		754.865	2	0	81.25	3.8e-08
			NQDATVYVGGLDEK		754.865	2	0	56.83	1e-05
gi	RefSeq ID	Description	Peptide Sequence	Modifications	Observed m/z	Charge	Number of Missed Cleavages	Mascot Score	Exp Value
5729877	NP_006588.1	heat shock cognate 71 kDa protein isoform 1 [Homo sapiens]	IINEPTAAAIAYGLDK		830.451	2	0	122.51	2.7e-12
			TTPSYVAFTDTER		744.355	2	0	57.92	5.1e-06
			VEIIANDQGNR		614.818	2	0	55.32	2e-05
			NQVAMNPTNTVFDAK		825.402	2	0	54.49	1.8e-05
			QTQTFTTYSDNQPGVLIQVYEGER		925.447	3	0	48.62	5.8e-05
			VEIIANDQGNR		614.818	2	0	44.24	0.0002
gi	RefSeq ID	Description	Peptide Sequence	Modifications	Observed m/z	Charge	Number of Missed Cleavages	Mascot Score	Exp Value
17105394	NP_000975.2	60S ribosomal protein L23a [Homo sapiens]	IEDNNTLVFIVDVK		809.939	2	0	83.08	3.8e-08
			LAPDYDALDVANK		702.854	2	0	81.54	4.9e-08
			VNTLIRPDGEKK		685.394	2	1	51.65	3.1e-05
			LDHYAIIK		486.779	2	0	49.43	3.7e-05
			VNTLIRPDGEK		621.346	2	0	48.75	6.3e-05
			LYDIDVAK		468.756	2	0	36.04	0.00077
			VNTLIRPDGEK		621.346	2	0	35.77	0.0018
			KLYDIDVAK		532.804	2	1	31.76	0.0031
			VNTLIRPDGEK		621.346	2	0	29.29	0.0055
			NKLDHYAIIK		405.569	3	1	25.49	0.0095
gi	RefSeq ID	Description	Peptide Sequence	Modifications	Observed m/z	Charge	Number of Missed Cleavages	Mascot Score	Exp Value
4757810	NP_004037.1	ATP synthase subunit alpha, mitochondrial precursor [Homo sapiens]	TSIAIDTIINQK		658.875	2	0	78.89	8.5e-08
			TSIAIDTIINQK		658.874	2	0	75.2	2e-07
			HALIIYDDLSK		644.352	2	0	69.37	4.5e-07
			TSIAIDTIINQK		658.875	2	0	67.42	1.1e-06
			HALIIYDDLSK		644.35	2	0	45.44	0.00021
			HALIIYDDLSK		644.351	2	0	40.32	0.00042
gi	RefSeq ID	Description	Peptide Sequence	Modifications	Observed m/z	Charge	Number of Missed Cleavages	Mascot Score	Exp Value
18104948	NP_000973.2	60S ribosomal protein L21 [Homo sapiens]	VYNVTQHAVGIVVNK		820.96	2	0	104.51	1.2e-10
			VYNVTQHAVGIVVNK		820.96	2	0	92.71	1.8e-09
			HGVVPLATYMR		622.334	2	0	53.72	2.7e-05
			HGVVPLATYMR		622.335	2	0	42.59	0.00043
			HGVVPLATYMR		622.335	2	0	39.27	0.00092
			HGVVPLATYMR		622.336	2	0	33.14	0.0045
			RQPAPPR		411.24	2	1	31.93	0.0017
gi	RefSeq ID	Description	Peptide Sequence	Modifications	Observed m/z	Charge	Number of Missed Cleavages	Mascot Score	Exp Value
6005854	NP_009204.1	prohibitin-2 isoform 2 [Homo sapiens]	IVQAEGEAEAAK		608.315	2	0	78.22	9.2e-08
			FNASQLITQR		589.32	2	0	76.08	1.9e-07
			FNASQLITQR		589.32	2	0	72.23	4.8e-07
			FNASQLITQR		589.32	2	0	59.31	9.7e-06
			QVAQQEAQR		529.273	2	0	43.66	8.4e-05
			VLSRPNAQELPSMYQR		630.33	3	0	29.41	0.0054
			VLPSIVNEVLK		605.875	2	0	28.12	0.0015
gi	RefSeq ID	Description	Peptide Sequence	Modifications	Observed m/z	Charge	Number of Missed Cleavages	Mascot Score	Exp Value
4502303	NP_001688.1	ATP synthase subunit O, mitochondrial precursor [Homo sapiens]	SFLSQGQVLK		553.814	2	0	67.57	1.2e-06
			SFLSQGQVLK		553.815	2	0	59.06	8.2e-06
			SFLSQGQVLK		553.813	2	0	57.69	1.2e-05
			SFLSQGQVLK		553.814	2	0	52.81	3.4e-05
			TDPSILGGMIVR		629.845	2	0	51.63	3.8e-05
			TDPSILGGMIVR		629.844	2	0	50.5	4.4e-05
			TDPSILGGMIVR		629.846	2	0	41.2	0.00038
			VAASVLNPYVK		580.838	2	0	35.53	0.0012
			LVRPPVQVYGIEGR		528.307	3	0	31.64	0.0024
gi	RefSeq ID	Description	Peptide Sequence	Modifications	Observed m/z	Charge	Number of Missed Cleavages	Mascot Score	Exp Value
110349772	NP_000079.2	collagen alpha-1(I) chain preproprotein [Homo sapiens]	GETGPAGPAGPVGPVGAR		773.903	2	0	91.82	5.5e-09
			GETGPAGPAGPVGPVGAR		773.902	2	0	72.74	4.5e-07
			GETGPAGPAGPVGPVGAR		773.903	2	0	72.44	4.8e-07
			GETGPAGPAGPVGPVGAR		773.902	2	0	67.73	1.1e-06
			GPAGPQGPR		418.723	2	0	40.46	0.00052
gi	RefSeq ID	Description	Peptide Sequence	Modifications	Observed m/z	Charge	Number of Missed Cleavages	Mascot Score	Exp Value
4826998	NP_005057.1	splicing factor, proline- and glutamine-rich [Homo sapiens]	MGGGGAMNMGDPYGSGGQK		886.364	2	0	93.07	4.9e-10
			FGQGGAGPVGGQGPR		671.337	2	0	73.68	2.7e-07
			YGEPGEVFINK		626.815	2	0	72.71	2.6e-07
			YGEPGEVFINK		626.813	2	0	62.86	2.4e-06
			FATHAAALSVR		381.882	3	0	28.02	0.0065
			ISDSEGFK		441.714	2	0	27.19	0.006
gi	RefSeq ID	Description	Peptide Sequence	Modifications	Observed m/z	Charge	Number of Missed Cleavages	Mascot Score	Exp Value
58530840	NP_004406.2	desmoplakin isoform I [Homo sapiens]	FGDSNTVMR		513.737	2	0	63.5	7.8e-07
			FGDSNTVMR		513.739	2	0	57.39	4.2e-06
			LLEAQIATGGIIDPK		769.944	2	0	53.51	1.4e-05
			AELIVQPELK		570.337	2	0	50.75	2.5e-05
			AELIVQPELK		570.336	2	0	46.51	6.6e-05
			ETQSQLETER		610.792	2	0	44.44	0.00019
			LLQLQEQMR		579.82	2	0	42.85	0.00043
			AELIVQPELK		570.337	2	0	33.09	0.00093
			TMIQSPSGVILQEAADVHAR		708.368	3	0	31.45	0.0047
			LTYEIEDEK		570.276	2	0	26.71	0.0054
			QLLQEQESVK		601.326	2	0	25.12	0.021
gi	RefSeq ID	Description	Peptide Sequence	Modifications	Observed m/z	Charge	Number of Missed Cleavages	Mascot Score	Exp Value
15431295	NP_150254.1	60S ribosomal protein L13 isoform 1 [Homo sapiens]	STESLQANVQR		616.815	2	0	82.94	3.3e-08
			LATQLTGPVMPVR		691.895	2	0	70.85	3.1e-07
			LATQLTGPVMPVR		691.896	2	0	67.68	4e-07
			VATWFNQPAR		595.31	2	0	58	1e-05
			GFSLEELR		475.751	2	0	44.45	0.00029
			TIGISVDPR		479.272	2	0	40.88	0.00067
gi	RefSeq ID	Description	Peptide Sequence	Modifications	Observed m/z	Charge	Number of Missed Cleavages	Mascot Score	Exp Value
4506607	NP_000970.1	60S ribosomal protein L18 [Homo sapiens]	ILTFDQLALDSPK		730.904	2	0	93.36	2.1e-09
			TAVVVGTITDDVR		673.371	2	0	92.54	4.4e-09
			TNSTFNQVVLK		625.841	2	0	72.47	3.2e-07
			TNRPPLSLSR		380.887	3	0	38.35	0.00053
			ILTFDQLALDSPK		730.904	2	0	35.46	0.0019
			TNRPPLSLSR		380.888	3	0	25.48	0.0079
gi	RefSeq ID	Description	Peptide Sequence	Modifications	Observed m/z	Charge	Number of Missed Cleavages	Mascot Score	Exp Value
62414289	NP_003371.2	vimentin [Homo sapiens]	FADLSEAANR		547.267	2	0	67.62	1e-06
			VELQELNDR		558.288	2	0	62.13	3.4e-06
			LGDLYEEEMR		627.788	2	0	55.01	7.6e-06
			SYVTTSTR		457.733	2	0	48.75	5.4e-05
			VELQELNDR		558.288	2	0	48.01	8.8e-05
			FLEQQNK		453.738	2	0	47	0.00013
			EYQDLLNVK		561.294	2	0	40.44	0.00057
			EYQDLLNVK		561.296	2	0	36.87	0.0013
			EYQDLLNVK		561.295	2	0	28.84	0.0095
			LQDEIQNMK		559.779	2	0	28.49	0.0077
gi	RefSeq ID	Description	Peptide Sequence	Modifications	Observed m/z	Charge	Number of Missed Cleavages	Mascot Score	Exp Value
15431303	NP_000652.2	60S ribosomal protein L9 [Homo sapiens]	TILSNQTVDIPENVDITLK		705.052	3	0	77.02	8.2e-08
			DFNHINVELSLLGK		533.623	3	0	57.28	7.5e-06
			TILSNQTVDIPENVDITLK		1057.07	2	0	57.1	1.1e-05
			DFNHINVELSLLGK		533.624	3	0	53.3	2.6e-05
			FLDGIYVSEK		585.806	2	0	51.78	2.7e-05
			TILSNQTVDIPENVDITLK		1057.07	2	0	51.38	3.5e-05
gi	RefSeq ID	Description	Peptide Sequence	Modifications	Observed m/z	Charge	Number of Missed Cleavages	Mascot Score	Exp Value
14591909	NP_000960.2	60S ribosomal protein L5 [Homo sapiens]	GAVDGGLSIPHSTK		669.854	2	0	94.01	2.2e-09
			NSVTPDMMEEMYK		787.831	2	0	76.29	2.3e-08
			GAVDGGLSIPHSTK		669.854	2	0	62.02	2.7e-06
			HIMGQNVADYMR		717.835	2	0	60.65	2.4e-06
gi	RefSeq ID	Description	Peptide Sequence	Modifications	Observed m/z	Charge	Number of Missed Cleavages	Mascot Score	Exp Value
4502027	NP_000468.1	serum albumin preproprotein [Homo sapiens]	KVPQVSTPTLVEVSR		820.473	2	1	110.11	1.9e-11
			KVPQVSTPTLVEVSR		547.318	3	1	76.5	4.3e-08
			KVPQVSTPTLVEVSR		547.318	3	1	56.19	4.6e-06
			KVPQVSTPTLVEVSR		547.317	3	1	36.91	0.00035
			YLYEIAR		464.25	2	0	31.5	0.0022
gi	RefSeq ID	Description	Peptide Sequence	Modifications	Observed m/z	Charge	Number of Missed Cleavages	Mascot Score	Exp Value
4506621	NP_000978.1	60S ribosomal protein L26 [Homo sapiens]	DDEVQVVR		480.243	2	0	56.53	1.3e-05
			FNPFVTSDR		541.765	2	0	54.25	1.6e-05
			FNPFVTSDR		541.767	2	0	51.01	4.2e-05
			FNPFVTSDR		541.767	2	0	48.71	7.1e-05
			FNPFVTSDR		541.767	2	0	48.46	3.2e-05
			FNPFVTSDR		541.767	2	0	47.1	0.0001
			FNPFVTSDR		541.767	2	0	46.75	0.00011
			FNPFVTSDR		541.767	2	0	42.32	0.00031
			KDDEVQVVR		544.291	2	1	38.47	0.0013
gi	RefSeq ID	Description	Peptide Sequence	Modifications	Observed m/z	Charge	Number of Missed Cleavages	Mascot Score	Exp Value
4505821	NP_002643.1	prolactin-inducible protein precursor [Homo sapiens]	TVQIAAVVDVIR		642.388	2	0	90.67	2.8e-09
			TVQIAAVVDVIR		642.388	2	0	89.47	3.8e-09
			TVQIAAVVDVIR		642.388	2	0	89.29	4e-09
gi	RefSeq ID	Description	Peptide Sequence	Modifications	Observed m/z	Charge	Number of Missed Cleavages	Mascot Score	Exp Value
33598968	NP_005349.3	LIM domain only protein 7 isoform 1 [Homo sapiens]	SMSDVSAEDVQNLR		775.86	2	0	94.1	7.6e-10
			SMSDVSAEDVQNLR		775.86	2	0	86.96	3.9e-09
			SMSDVSAEDVQNLR		775.859	2	0	78.36	2.6e-08
gi	RefSeq ID	Description	Peptide Sequence	Modifications	Observed m/z	Charge	Number of Missed Cleavages	Mascot Score	Exp Value
112382250	NP_003119.2	spectrin beta chain, brain 1 isoform 1 [Homo sapiens]	SQNIVTDSSSLSAEAIR		889.451	2	0	128.34	1.1e-12
			EIEELQSQAQALSQEGK		944.469	2	0	86.72	1.2e-08
			ALVADSHPESER		655.821	2	0	41.68	0.00036
			EIGQSVDEVEK		616.805	2	0	33.77	0.0017
			VQAVVAVAR		456.784	2	0	25.09	0.0084
gi	RefSeq ID	Description	Peptide Sequence	Modifications	Observed m/z	Charge	Number of Missed Cleavages	Mascot Score	Exp Value
57164975	NP_000347.2	treacle protein isoform b [Homo sapiens]	LGAGEGGEASVSPEK		694.339	2	0	113.69	1.8e-11
			VLTELLEQER		615.341	2	0	69.88	7.8e-07
			GMGTVEGGDQSNPK		688.809	2	0	56.39	4.8e-06
			LDSSPSVSSTLAAK		681.859	2	0	40.14	0.00047
gi	RefSeq ID	Description	Peptide Sequence	Modifications	Observed m/z	Charge	Number of Missed Cleavages	Mascot Score	Exp Value
14141152	NP_005959.2	heterogeneous nuclear ribonucleoprotein M isoform a [Homo sapiens]	QGGGGGGGSVPGIER		642.819	2	0	76.56	8.3e-08
			QGGGGGGGSVPGIER		642.819	2	0	62.53	1.8e-06
			VGQTIER		401.724	2	0	49.92	0.00029
			FGSGMNMGR		478.708	2	0	42.3	5.9e-05
			MGPLGLDHMASSIER		538.597	3	0	41.8	0.0003
			MGPLGLDHMASSIER		538.598	3	0	36.57	0.0011
			MGPLGLDHMASSIER		538.597	3	0	34.37	0.0016
			MVPAGMGAGLER		594.797	2	0	30.5	0.0045
			FGSGMNMGR		478.708	2	0	30.16	0.0011
gi	RefSeq ID	Description	Peptide Sequence	Modifications	Observed m/z	Charge	Number of Missed Cleavages	Mascot Score	Exp Value
4506617	NP_000976.1	60S ribosomal protein L17 isoform a [Homo sapiens]	EQIVPKPEEEVAQK		812.433	2	0	68.71	7.5e-07
			KSAEFLLHMLK		439.585	3	1	53.85	2.6e-05
			YSLDPENPTK		582.284	2	0	48.53	7.2e-05
			YSLDPENPTK		582.283	2	0	46.12	9.4e-05
			YSLDPENPTK		582.284	2	0	43.58	0.00023
[truncated: 752 more rows]

## Sheet: (B) control IgG
gi	RefSeq ID	Description	Peptide Sequence	Modifications	Observed m/z	Charge	Number of Missed Cleavages	Mascot Score	Exp Value
119395750	NP_006112.3	keratin, type II cytoskeletal 1 [Homo sapiens]	QISNLQQSISDAEQR		858.929	2	0	134.11	2.9e-13
			GGGGGGYGSGGSSYGSGGGSYGSGGGGGGGR		1192.48	2	0	120.93	8.1e-13
			QISNLQQSISDAEQR		858.929	2	0	108.98	8.7e-11
			QISNLQQSISDAEQR		858.929	2	0	108.18	1.1e-10
			KQISNLQQSISDAEQR		922.977	2	1	100.42	6.1e-10
			SLDLDSIIAEVK		651.861	2	0	99.07	8.8e-10
			SLDLDSIIAEVK		651.862	2	0	96.41	2.4e-09
			SLDLDSIIAEVK		651.861	2	0	95.13	2.2e-09
			FLEQQNQVLQTK		738.397	2	0	92.34	3.8e-09
			SLDLDSIIAEVK		651.861	2	0	92.2	4.3e-09
			KQISNLQQSISDAEQR		922.977	2	1	90.38	6.1e-09
			QISNLQQSISDAEQR	Gln->pyro-Glu (N-term Q)	850.417	2	0	89.16	5.8e-09
			LNDLEDALQQAK		679.352	2	0	86.45	1.7e-08
			SLNNQFASFIDK		692.349	2	0	85.34	1.3e-08
			SLNNQFASFIDK		692.349	2	0	85.29	1.4e-08
			YEELQITAGR		590.305	2	0	84.66	2.3e-08
			QISNLQQSISDAEQR		858.928	2	0	84.28	2.2e-08
			SGGGFSSGSAGIINYQR		829.4	2	0	79.97	5.9e-08
			YEELQITAGR		590.304	2	0	79.86	5.8e-08
			FLEQQNQVLQTK		738.397	2	0	78.89	8.4e-08
			LALDLEIATYR		639.359	2	0	78.17	8.6e-08
			FLEQQNQVLQTK		738.397	2	0	77.97	1e-07
			QISNLQQSISDAEQR		858.929	2	0	76.08	1.8e-07
			NMQDMVEDYR	2 Oxidation (M)	666.764	2	0	75.52	2.8e-08
			QISNLQQSISDAEQR		858.929	2	0	75.03	2.4e-07
			LALDLEIATYR		639.359	2	0	74.6	2.1e-07
			LNDLEDALQQAK		679.352	2	0	74.5	2.5e-07
			SKAEAESLYQSK		670.838	2	1	73.77	2.5e-07
			NMQDMVEDYR		650.769	2	0	73.35	4.6e-08
			QISNLQQSISDAEQR	Gln->pyro-Glu (N-term Q)	850.417	2	0	71.89	3.1e-07
			SLDLDSIIAEVK		651.861	2	0	71.25	5.3e-07
			THNLEPYFESFINNLR		997.492	2	0	68.56	6.2e-07
			NMQDMVEDYR	Oxidation (M)	658.766	2	0	68.25	1.5e-07
			LNDLEDALQQAK		679.352	2	0	67.95	1.2e-06
			GSGGGSSGGSIGGR		546.755	2	0	67.79	2e-07
			AEAESLYQSK		563.275	2	0	67.64	7.3e-07
			TNAENEFVTIK		633.322	2	0	66.59	1.5e-06
			NMQDMVEDYR	2 Oxidation (M)	666.764	2	0	66.28	2.4e-07
			TNAENEFVTIK		633.322	2	0	64.89	2.2e-06
			GGGGGGYGSGGSSYGSGGGSYGSGGGGGGGR		795.322	3	0	64.78	3.3e-07
			AEAESLYQSK		563.275	2	0	64.74	1.2e-06
			THNLEPYFESFINNLR		665.33	3	0	64	2e-06
			TNAENEFVTIKK		697.37	2	1	63.3	2.9e-06
			QISNLQQSISDAEQR		572.955	3	0	62.57	4.1e-06
			FLEQQNQVLQTK		738.396	2	0	62.35	3.9e-06
			TNAENEFVTIK		633.323	2	0	62.01	3.9e-06
			GGGGGGYGSGGSSYGSGGGSYGSGGGGGGGR		795.322	3	0	61.08	7.8e-07
			TNAENEFVTIK		633.322	2	0	60.03	6.7e-06
			THNLEPYFESFINNLR		665.331	3	0	58.81	7.7e-06
			IEISELNR		487.27	2	0	58.47	1.7e-05
			NMQDMVEDYR		650.768	2	0	58.29	1.5e-06
			NMQDMVEDYR	Oxidation (M)	658.766	2	0	58.01	1.6e-06
			TLLEGEESR		517.262	2	0	55.8	2.2e-05
			DYQELMNTK	Oxidation (M)	579.261	2	0	54.36	8.1e-06
			SLVNLGGSK		437.753	2	0	54.16	4.9e-05
			AQYEDIAQK		533.264	2	0	53.83	1.9e-05
			NMQDMVEDYR	Oxidation (M)	658.766	2	0	53.71	4.3e-06
			DYQELMNTK	Oxidation (M)	579.261	2	0	53.66	8.8e-06
			TNAENEFVTIK		633.324	2	0	53.43	3e-05
			NMQDMVEDYR	Oxidation (M)	658.765	2	0	53.33	4.6e-06
			KDVDGAYMTK		564.274	2	1	53.26	1.5e-05
			NMQDMVEDYR		650.769	2	0	52.56	5.5e-06
			SKAEAESLYQSK		447.562	3	1	52.37	3.6e-05
			AEAESLYQSK		563.274	2	0	52.22	2.3e-05
			NMQDMVEDYR		650.769	2	0	52.21	6e-06
			IEISELNR		487.269	2	0	52.2	7.4e-05
			QISNLQQSISDAEQR	Gln->pyro-Glu (N-term Q)	850.417	2	0	51.35	3.6e-05
			AEAESLYQSK		563.275	2	0	50.95	2.9e-05
			DVDGAYMTK		500.226	2	0	50.92	9.3e-06
			NMQDMVEDYR	2 Oxidation (M)	666.764	2	0	50.07	9.8e-06
			NMQDMVEDYR		650.769	2	0	48.59	1.4e-05
			NMQDMVEDYR	Oxidation (M)	658.766	2	0	48.21	1.5e-05
			TLLEGEESR		517.262	2	0	47.58	0.00015
			DVDGAYMTK		500.226	2	0	47.44	2.1e-05
			GSYGSGGSSYGSGGGSYGSGGGGGGHGSYGSGSSSGGYR		1104.78	3	0	46.22	2.4e-05
			DVDGAYMTK	Oxidation (M)	508.224	2	0	45.69	3.9e-05
			DVDGAYMTK		500.227	2	0	45.63	6.4e-05
			DVDGAYMTK	Oxidation (M)	508.224	2	0	44	4e-05
			NMQDMVEDYR	Oxidation (M)	658.766	2	0	42.97	5e-05
			KQISNLQQSISDAEQR		615.654	3	1	42.22	0.0004
			GSGGGSSGGSIGGR		546.756	2	0	41.94	0.00012
			GSGGGSSGGSIGGR		546.754	2	0	41.05	0.00023
			TLLEGEESR		517.262	2	0	40.75	0.00071
			DVDGAYMTK	Oxidation (M)	508.224	2	0	40.63	0.0001
			SISISVAR		416.748	2	0	39.96	0.00093
			NKYEDEINKR		436.89	3	2	38.84	0.00068
			LRSEIDNVKK		601.349	2	2	38.62	0.00082
			DVDGAYMTK	Oxidation (M)	508.223	2	0	38.37	0.00016
			KDVDGAYMTK	Oxidation (M)	572.273	2	1	37.38	0.00048
			DVDGAYMTK	Oxidation (M)	508.223	2	0	37.08	0.0002
			IEISELNR		487.27	2	0	36.99	0.0024
			NKYEDEINKR		436.89	3	2	35.32	0.0015
			SRQFSSR	Acetyl (Protein N-term)	455.231	2	1	33.2	0.0017
			LRSEIDNVKK		401.235	3	2	32.73	0.0029
			LRSEIDNVK		537.301	2	1	32.04	0.0074
			DYQELMNTK		571.264	2	0	30.73	0.0029
			DVDGAYMTK		500.227	2	0	29.88	0.0024
			YEDEINKR		533.762	2	1	28.22	0.0084
			SRQFSSR	Acetyl (Protein N-term)	455.231	2	1	28.09	0.0054
			NKYEDEINKR		654.831	2	2	26.94	0.012
gi	RefSeq ID	Description	Peptide Sequence	Modifications	Observed m/z	Charge	Number of Missed Cleavages	Mascot Score	Exp Value
55956899	NP_000217.2	keratin, type I cytoskeletal 9 [Homo sapiens]	HGVQELEIELQSQLSK		919.487	2	0	127.73	6.7e-13
			SGGGGGGGLGSGGSIR		616.803	2	0	125.26	1.3e-12
			GGGGSFGYSYGGGSGGGFSASSLGGGFGGGSR		1353.08	2	0	124.99	3.2e-13
			SDLEMQYETLQEELMALK		724.348	3	0	121.12	3.6e-12
			GGSGGSYGGGGSGGGYGGGSGSR		896.368	2	0	116.79	2.1e-12
			SGGGGGGGLGSGGSIR		616.803	2	0	115.87	1e-11
			GGSGGSYGGGGSGGGYGGGSGSR		896.368	2	0	114.63	3.4e-12
			GGGGSFGYSYGGGSGGGFSASSLGGGFGGGSR		1353.08	2	0	110.9	8.1e-12
			VQALEEANNDLENK		793.887	2	0	108.15	6.8e-11
			NHKEEMSQLTGQNSGDVNVEINVAPGK		965.803	3	1	101.07	3.1e-10
			VQALEEANNDLENK		793.887	2	0	99.13	5.3e-10
			DIENQYETQITQIEHEVSSSGQEVQSSAK		1088.84	3	0	98.3	4.3e-10
			SGGGGGGGLGSGGSIR		616.802	2	0	96.77	1e-09
			DQIVDLTVGNNK		658.347	2	0	91.31	5.3e-09
			SGGGGGGGLGSGGSIR		616.803	2	0	89.95	3e-09
			SGGGGGGGLGSGGSIR		616.803	2	0	89.11	4.2e-09
			VQALEEANNDLENK		793.887	2	0	87.61	7.5e-09
			DQIVDLTVGNNK		658.347	2	0	85.96	2.3e-08
			FSSSSGYGGGSSR		618.268	2	0	84.73	4.4e-09
			GGSGGSHGGGSGFGGESGGSYGGGEEASGSGGGYGGGSGK		1075.1	3	0	82.04	6.3e-09
			QGVDADINGLR		579.3	2	0	81.8	3.1e-08
			SGGGGGGGLGSGGSIR		616.802	2	0	79.37	5.7e-08
			SGGGGGGGLGSGGSIR		616.803	2	0	77.74	7.4e-08
			QGVDADINGLR		579.299	2	0	75.1	1.2e-07
			NHKEEMSQLTGQNSGDVNVEINVAPGK		965.803	3	1	73.8	1.8e-07
			FSSSSGYGGGSSR		618.268	2	0	71.73	8.4e-08
			STMQELNSR		533.253	2	0	68.25	6e-07
			QGVDADINGLR		579.299	2	0	66.2	9.4e-07
			TLLDIDNTR		530.786	2	0	66	2.8e-06
			NYSPYYNTIDDLKDQIVDLTVGNNK		968.142	3	1	65.44	1.6e-06
			SGGGGGGGLGSGGSIR		616.803	2	0	64.47	1.2e-06
			GGSGGSYGGGGSGGGYGGGSGSR		896.368	2	0	63.5	4.5e-07
			STMQELNSR	Oxidation (M)	541.25	2	0	61.13	1.7e-06
			TLLDIDNTR		530.786	2	0	59.6	1.2e-05
			FSSSSGYGGGSSR		618.268	2	0	59.49	1.5e-06
			VQALEEANNDLENK		529.593	3	0	59.32	4.9e-06
			NHKEEMSQLTGQNSGDVNVEINVAPGK	Oxidation (M)	971.133	3	1	58.5	5.7e-06
			VQALEEANNDLENK		793.889	2	0	58.47	7.3e-06
			QGVDADINGLR		579.3	2	0	57.67	8.1e-06
			HGVQELEIELQSQLSK		613.327	3	0	56.92	8.1e-06
			NYSPYYNTIDDLK		803.376	2	0	56.85	6.5e-06
			EIETYHNLLEGGQEDFESSGAGK		837.382	3	0	56.53	4e-06
			QEYEQLIAK		561.296	2	0	54.73	2.2e-05
			GGSGGSHGGGSGFGGESGGSYGGGEEASGSGGGYGGGSGK		1075.1	3	0	54.43	3.6e-06
			GGGGSFGYSYGGGSGGGFSASSLGGGFGGGSR		902.393	3	0	54.13	3.9e-06
			QGVDADINGLR		579.299	2	0	53.88	2.3e-05
			DIENQYETQITQIEHEVSSSGQEVQSSAK		1088.84	3	0	53.59	1.3e-05
			QEYEQLIAK		561.296	2	0	53.2	2.9e-05
			QFSSSYLSR		537.764	2	0	49.96	1.6e-05
			QVLDNLTMEK	Oxidation (M)	603.806	2	0	49.27	0.0001
			QVLDNLTMEK	Oxidation (M)	603.806	2	0	48.85	9.7e-05
			QVLDNLTMEK		595.808	2	0	48.84	9.9e-05
			FSSSSGYGGGSSR		618.267	2	0	48.75	1.5e-05
			SGGGGGGGLGSGGSIR		616.802	2	0	48.18	7.1e-05
			FSSSSGYGGGSSR		618.269	2	0	48.14	1.5e-05
			GGGGSFGYSYGGGSGGGFSASSLGGGFGGGSR		902.393	3	0	47.98	1.6e-05
			FSSSSGYGGGSSR		618.269	2	0	47.26	1.9e-05
			EIETYHNLLEGGQEDFESSGAGK		837.383	3	0	45.77	4.1e-05
			LASYLDK		405.224	2	0	45.63	0.00015
			FSSSSGYGGGSSR		618.269	2	0	45.48	2.8e-05
			QVLDNLTMEK	Oxidation (M)	603.806	2	0	45.37	0.00022
			GGGGSFGYSYGGGSGGGFSASSLGGGFGGGSR		902.393	3	0	44.89	3.2e-05
			STMQELNSR		533.253	2	0	44.67	0.00014
			QGVDADINGLR		579.299	2	0	44.6	0.00014
			TLLDIDNTR		530.786	2	0	44.58	0.00039
			EIETYHNLLEGGQEDFESSGAGK		837.381	3	0	43.83	6.2e-05
			FSSSSGYGGGSSR		618.268	2	0	42.8	6.8e-05
			TLLDIDNTR		530.785	2	0	42.44	0.00064
			QVLDNLTMEK		595.808	2	0	42.25	0.00043
			FSSSSGYGGGSSR		618.268	2	0	41.97	7.9e-05
			VQALEEANNDLENK		793.886	2	0	41.56	0.00025
			QGVDADINGLR	Gln->pyro-Glu (N-term Q)	570.786	2	0	41.44	0.00021
			SGGGGGGGLGSGGSIR		616.803	2	0	40.6	0.00038
			QVLDNLTMEK	Oxidation (M)	603.806	2	0	40.41	0.00068
			FEMEQNLR	Oxidation (M)	541.75	2	0	40.32	0.00028
			SGGGGGGGLGSGGSIR		616.803	2	0	40.02	0.00029
			QVLDNLTMEK	Oxidation (M)	603.805	2	0	39.75	0.00079
			FSSSSGYGGGSSR		618.269	2	0	39.11	0.00012
			TLLDIDNTR		530.785	2	0	38.63	0.0015
			QEYEQLIAK	Gln->pyro-Glu (N-term Q)	552.782	2	0	38.54	0.00038
			MTLDDFR	Oxidation (M)	457.207	2	0	38.16	0.00031
			QVLDNLTMEK	Oxidation (M)	603.805	2	0	37.9	0.0012
			FEMEQNLR		533.753	2	0	36.68	0.001
			DIENQYETQITQIEHEVSSSGQEVQSSAK		1088.84	3	0	36.61	0.00062
			QGVDADINGLR	Gln->pyro-Glu (N-term Q)	570.786	2	0	36.55	0.0013
			HGVQELEIELQSQLSK		613.327	3	0	36.08	0.0012
			GGSGGSYGGGGSGGGYGGGSGSR		597.914	3	0	35.96	0.00025
			STMQELNSR		533.253	2	0	35.63	0.0013
			TLLDIDNTR		530.786	2	0	35.61	0.0031
			TLLDIDNTR		530.786	2	0	35.17	0.0038
			STMQELNSR	Oxidation (M)	541.25	2	0	34.27	0.0009
			IKFEMEQNLR		654.342	2	1	33.91	0.0024
			FSSSSGYGGGSSR		618.268	2	0	33.74	0.00055
			QGVDADINGLR		579.299	2	0	33.23	0.0026
			QGVDADINGLR		579.3	2	0	32.55	0.0027
			IQDWYDK		484.23	2	0	31.1	0.0031
			STMQELNSR	Oxidation (M)	541.25	2	0	30.89	0.0021
			FEMEQNLR		533.751	2	0	30.2	0.0041
			MTLDDFR	Oxidation (M)	457.208	2	0	29.8	0.0019
			TLLDIDNTR		530.786	2	0	29.74	0.013
			EEMSQLTGQNSGDVNVEINVAPGK		839.402	3	0	29.09	0.0051
			LASYLDK		405.224	2	0	28.96	0.0079
			QVLDNLTMEK	Oxidation (M)	603.805	2	0	27.67	0.013
			HGVQELEIELQSQLSK		613.326	3	0	27.67	0.008
			IKFEMEQNLR	Oxidation (M)	662.341	2	1	27.12	0.011
			IQDWYDK		484.23	2	0	26.24	0.0049
gi	RefSeq ID	Description	Peptide Sequence	Modifications	Observed m/z	Charge	Number of Missed Cleavages	Mascot Score	Exp Value
195972866	NP_000412.3	keratin, type I cytoskeletal 10 [Homo sapiens]	ADLEMQIESLTEELAYLK		699.355	3	0	117.18	9.7e-12
			NVQALEIELQSQLALK		899.01	2	0	106.98	5.1e-11
			ELTTEIDNNIEQISSYK		998.989	2	0	101	5.2e-10
			NVQALEIELQSQLALK		599.675	3	0	100.96	1.9e-10
			ADLEMQIESLTEELAYLK	Oxidation (M)	1056.53	2	0	95.55	1.4e-09
			ALEESNYELEGK		691.328	2	0	90.66	2.6e-09
			ALEESNYELEGK		691.329	2	0	84.35	1.2e-08
			SLLEGEGSSGGGGR		631.802	2	0	83.67	9.9e-09
			ALEESNYELEGK		691.328	2	0	81.5	2.8e-08
			ELTTEIDNNIEQISSYK		998.99	2	0	80.17	5.4e-08
			SQYEQLAEQNR		683.324	2	0	78.82	3.3e-08
			ALEESNYELEGK		691.328	2	0	78.72	4.1e-08
			ALEESNYELEGK		691.328	2	0	78.28	4.5e-08
			SQYEQLAEQNR		683.323	2	0	78.27	3.9e-08
			SLLEGEGSSGGGGR		631.803	2	0	77.59	5.2e-08
			QSVEADINGLR		601.312	2	0	75.37	1.7e-07
			SLLEGEGSSGGGGR		631.803	2	0	75.05	9.4e-08
			SLLEGEGSSGGGGR		631.803	2	0	73.44	1.4e-07
			QSLEASLAETEGR		695.843	2	0	72.83	2.3e-07
			VTMQNLNDR		545.768	2	0	71.83	4.7e-07
			SLLEGEGSSGGGGR		631.802	2	0	70.19	2.9e-07
			VTMQNLNDR		545.769	2	0	69.54	7.3e-07
			QSVEADINGLR		601.312	2	0	68.4	9.3e-07
			SQYEQLAEQNRK		747.372	2	1	68.18	7.8e-07
			ALEESNYELEGK		691.328	2	0	66.42	7.1e-07
			NQILNLTTDNANILLQIDNAR		789.76	3	0	66.19	1.1e-06
			SLLEGEGSSGGGGR		631.803	2	0	65.66	8e-07
			VTMQNLNDR	Oxidation (M)	553.766	2	0	64.99	1.6e-06
			VTMQNLNDR	Oxidation (M)	553.766	2	0	63.75	2.3e-06
			SLLEGEGSSGGGGR		631.803	2	0	62.72	1.4e-06
			NQILNLTTDNANILLQIDNAR		789.76	3	0	62.3	2.5e-06
			SLLEGEGSSGGGGR		631.802	2	0	61.15	2.3e-06
			VTMQNLNDR	Oxidation (M)	553.767	2	0	61.02	3.3e-06
			NVQALEIELQSQLALK		599.677	3	0	60.46	2.5e-06
			LENEIQTYR		583.296	2	0	60.21	8.3e-06
			IRLENEIQTYR		717.889	2	1	59.08	9.1e-06
			QSVEADINGLR		601.312	2	0	56.06	1.6e-05
			SLLEGEGSSGGGGR		631.802	2	0	55.08	9.5e-06
			YENEVALR		497.254	2	0	51.74	4.4e-05
			NQILNLTTDNANILLQIDNAR		789.76	3	0	51.69	2.8e-05
			ADLEMQIESLTEELAYLK	Oxidation (M)	704.684	3	0	51.5	3.1e-05
			IRLENEIQTYR		717.889	2	1	50.31	6.9e-05
			SLLEGEGSSGGGGR		631.803	2	0	49.02	3.7e-05
			SLLEGEGSSGGGGR		631.803	2	0	46.26	6.6e-05
			LKYENEVALR		617.843	2	1	45.86	0.00018
			LASYLDK		405.224	2	0	45.63	0.00015
			ADLEMQIESLTEELAYLK	Oxidation (M)	704.685	3	0	45.28	0.00016
			YENEVALR		497.254	2	0	44.83	0.00033
			VTMQNLNDR		545.769	2	0	44.65	0.00014
			VTMQNLNDR		545.77	2	0	43.11	0.00036
			RVLDELTLTK		594.354	2	1	42.23	0.00041
			LKYENEVALR		617.843	2	1	42.04	0.00043
			VTMQNLNDR		545.768	2	0	41.29	0.00053
			VTMQNLNDR		545.768	2	0	40.49	0.00064
			LAADDFR		404.204	2	0	39.41	0.0006
			RVLDELTLTK		594.354	2	1	36.18	0.0017
			LAADDFR		404.203	2	0	33.85	0.0021
			RVLDELTLTK		594.352	2	1	33.77	0.0024
			VTMQNLNDR	Oxidation (M)	553.767	2	0	32.57	0.0023
			VTMQNLNDR	Oxidation (M)	553.767	2	0	31.75	0.0044
			KDAEAWFNEK		619.296	2	1	31.53	0.0018
			LAADDFR		404.204	2	0	29.5	0.0058
			IKEWYEK		498.262	2	1	29.41	0.0073
			LAADDFR		404.204	2	0	29.2	0.0063
			SEITELR		424.229	2	0	29.04	0.013
			LASYLDK		405.224	2	0	28.96	0.0079
			SEITELR		424.229	2	0	28.43	0.015
			QSVEADINGLR		601.312	2	0	26.68	0.014
gi	RefSeq ID	Description	Peptide Sequence	Modifications	Observed m/z	Charge	Number of Missed Cleavages	Mascot Score	Exp Value
47132620	NP_000414.2	keratin, type II cytoskeletal 2 epidermal [Homo sapiens]	GGSGGGGSISGGGYGSGGGSGGR		871.379	2	0	158.38	1.8e-16
			SISISVAGGGGGFGAAGGFGGR		919.962	2	0	132.71	3.1e-13
			SISISVAGGGGGFGAAGGFGGR		919.961	2	0	128.62	7e-13
			GSSSGGGYSSGSSSYGSGGR		870.856	2	0	113.74	4.2e-12
			GFSSGSAVVSGGSR		627.807	2	0	111.81	2.4e-11
			GFSSGSAVVSGGSR		627.807	2	0	105.14	1.1e-10
			GFSSGSAVVSGGSR		627.807	2	0	96.14	6.6e-10
			GFSSGSAVVSGGSR		627.807	2	0	92.7	2e-09
			FLEQQNQVLQTK		738.397	2	0	92.34	3.8e-09
			VDLLNQEIEFLK		730.904	2	0	89.04	8.5e-09
			LALDVEIATYR		632.351	2	0	87.97	1e-08
			NVQDAIADAEQR		665.323	2	0	86.05	1.3e-08
			NLDLDSIIAEVK		665.368	2	0	85.17	1.9e-08
			NLDLDSIIAEVK		665.367	2	0	82.29	4.2e-08
			LALDVEIATYR		632.351	2	0	81.12	4.8e-08
			GGSSSGGGYGSGGGGSSSVK		794.846	2	0	79.59	1.7e-08
			FLEQQNQVLQTK		738.397	2	0	78.89	8.4e-08
			FLEQQNQVLQTK		738.397	2	0	77.97	1e-07
			LQGEIAHVK		497.788	2	0	77.7	8.1e-08
			YEELQVTVGR		597.312	2	0	72.85	4.7e-07
			YEELQVTVGR		597.312	2	0	62.8	4.7e-06
			FLEQQNQVLQTK		738.396	2	0	62.35	3.9e-06
			LQGEIAHVK		497.788	2	0	60.61	4.2e-06
			IEISELNR		487.27	2	0	58.47	1.7e-05
			YLDGLTAER		519.267	2	0	57.52	1e-05
			AQYEEIAQR		554.276	2	0	56.18	1.4e-05
			DYQELMNVK		570.274	2	0	54.84	1.3e-05
			DYQELMNVK	Oxidation (M)	578.271	2	0	54.7	9.7e-06
			DVDNAYMIK	Oxidation (M)	542.753	2	0	54.24	9e-06
			AQYEEIAQR		554.276	2	0	53.12	2.9e-05
			DYQELMNVK	Oxidation (M)	578.271	2	0	53.01	1.4e-05
			YLDGLTAER		519.267	2	0	52.39	3.5e-05
			IEISELNR		487.269	2	0	52.2	7.4e-05
			DYQELMNVK		570.274	2	0	50.71	3.3e-05
			HGGGGGGFGGGGFGSR		440.865	3	0	49.14	1.3e-05
			TAAENDFVTLK		604.812	2	0	46.23	0.00013
			SKEEAEALYHSK		464.565	3	1	41.72	0.00045
			MSGDLSSNVTVSVTSSTISSNVASK	Oxidation (M)	825.403	3	0	39.73	0.00036
			MSGDLSSNVTVSVTSSTISSNVASK	Oxidation (M)	825.402	3	0	38.62	0.00048
			YEELQVTVGR		597.312	2	0	37.52	0.0013
			VLYDAEISQIHQSVTDTNVILSMDNSR	Oxidation (M)	1022.17	3	0	37.25	0.00071
			IEISELNR		487.27	2	0	36.99	0.0024
			MSGDLSSNVTVSVTSSTISSNVASK	Oxidation (M)	825.402	3	0	35.96	0.00081
			SLVGLGGTK		416.25	2	0	32.98	0.0061
			TSQNSELNNMQDLVEDYKK	Oxidation (M)	758.018	3	1	32.6	0.0015
			KDVDNAYMIK	Oxidation (M)	606.8	2	1	32.07	0.0022
			GGSGGGGSISGGGYGSGGGSGGR		581.255	3	0	31.28	0.00086
			KDVDNAYMIK	Oxidation (M)	606.799	2	1	31.25	0.0025
			SLVGLGGTK		416.25	2	0	31.12	0.0093
			YEDEINKR		533.762	2	1	28.22	0.0084
gi	RefSeq ID	Description	Peptide Sequence	Modifications	Observed m/z	Charge	Number of Missed Cleavages	Mascot Score	Exp Value
24234688	NP_004125.3	stress-70 protein, mitochondrial precursor [Homo sapiens]	SQVFSTAADGQTQVEIK		904.955	2	0	147.77	9.5e-15
			SQVFSTAADGQTQVEIK		904.955	2	0	112.64	3.1e-11
			SQVFSTAADGQTQVEIK		904.955	2	0	96.19	1.4e-09
			EQQIVIQSSGGLSK		737.399	2	0	78.92	7.9e-08
			QAASSLQQASLK		616.336	2	0	77.9	7.9e-08
			EQQIVIQSSGGLSK		737.4	2	0	76.24	1.7e-07
			QAASSLQQASLK		616.336	2	0	69.95	6.6e-07
			VQQTVQDLFGR		645.844	2	0	69.72	1.1e-06
			VQQTVQDLFGR		645.844	2	0	65.32	2.9e-06
			DAGQISGLNVLR		621.844	2	0	59.56	1e-05
			VLENAEGAR		479.752	2	0	58.2	7e-06
			VQQTVQDLFGR		645.844	2	0	55.9	2.6e-05
			VQQTVQDLFGR		645.844	2	0	55.7	2.7e-05
			DAGQISGLNVLR		621.843	2	0	53.66	3.1e-05
			NAVITVPAYFNDSQR		847.93	2	0	51.46	4.9e-05
			DAGQISGLNVLR		621.844	2	0	51.31	4.8e-05
			VLENAEGAR		479.751	2	0	51.21	3.6e-05
			AMQDAEVSK		489.732	2	0	50.68	4e-05
			RYDDPEVQK		575.281	2	1	44.63	0.00022
			NAVITVPAYFNDSQR		847.928	2	0	38.06	0.001
			QAVTNPNNTFYATK		784.889	2	0	38	0.0009
			YDDPEVQK		497.23	2	0	34.16	0.00077
			DNMALQR		424.208	2	0	33.3	0.0017
			YDDPEVQK		497.229	2	0	28.11	0.006
gi	RefSeq ID	Description	Peptide Sequence	Modifications	Observed m/z	Charge	Number of Missed Cleavages	Mascot Score	Exp Value
11968182	NP_072045.1	40S ribosomal protein S18 [Homo sapiens]	AGELTEDEVER		624.291	2	0	71.18	2.1e-07
			IAFAITAIK		474.3	2	0	69.16	1.2e-07
			KADIDLTK		452.261	2	1	68.63	1.4e-06
			YSQVLANGLDNK		661.341	2	0	63.43	3.7e-06
			IAFAITAIK		474.299	2	0	63.13	6.8e-07
			VLNTNIDGR		501.272	2	0	62.47	5.5e-06
			IAFAITAIK		474.3	2	0	58.61	1.9e-06
			VLNTNIDGR		501.272	2	0	58.48	1.4e-05
			KADIDLTK		452.261	2	1	55.98	2.2e-05
			AGELTEDEVER		624.292	2	0	55.52	7.9e-06
			VITIMQNPR	Oxidation (M)	544.3	2	0	51.44	2.6e-05
			VITIMQNPR		536.303	2	0	50.74	2.7e-05
			ADIDLTK		388.213	2	0	48.8	0.00018
			IPDWFLNR		530.782	2	0	47.83	5.8e-05
			AGELTEDEVER		624.292	2	0	47.46	5.2e-05
			KADIDLTK		452.262	2	1	46.86	0.00017
			IPDWFLNR		530.782	2	0	46.53	0.00017
			VITIMQNPR	Oxidation (M)	544.3	2	0	46.1	0.00015
			VITIMQNPR	Oxidation (M)	544.301	2	0	44.52	0.00025
			ADIDLTK		388.213	2	0	41.88	0.0008
			RAGELTEDEVER		702.342	2	1	41.09	0.00032
			LREDLER		465.753	2	1	41.06	0.001
			IPDWFLNR		530.783	2	0	40.81	0.0004
			VITIMQNPR		536.303	2	0	40.44	0.00052
			RAGELTEDEVER		702.342	2	1	39.85	0.00044
			YAHVVLR		429.253	2	0	39.32	0.00013
			VITIMQNPR	Oxidation (M)	544.3	2	0	35.04	0.002
			VITIMQNPR	Oxidation (M)	544.301	2	0	34.55	0.0025
			VITIMQNPR	Oxidation (M)	544.299	2	0	32.5	0.0033
			HFWGLR		408.219	2	0	32.21	0.0009
			YAHVVLR		429.253	2	0	31.25	0.00086
			IPDWFLNR		530.782	2	0	31.16	0.0058
			HFWGLR		408.219	2	0	27.6	0.0024
gi	RefSeq ID	Description	Peptide Sequence	Modifications	Observed m/z	Charge	Number of Missed Cleavages	Mascot Score	Exp Value
15431310	NP_000517.2	keratin, type I cytoskeletal 14 [Homo sapiens]	EVATNSELVQSGK		681.349	2	0	97	1.1e-09
			EVATNSELVQSGK		681.349	2	0	80.93	4e-08
			APSTYGGGLSVSSSR		713.352	2	0	74.66	1.7e-07
			VTMQNLNDR		545.768	2	0	71.83	4.7e-07
			VTMQNLNDR		545.769	2	0	69.54	7.3e-07
			VTMQNLNDR	Oxidation (M)	553.766	2	0	64.99	1.6e-06
			VTMQNLNDR	Oxidation (M)	553.766	2	0	63.75	2.3e-06
			VTMQNLNDR	Oxidation (M)	553.767	2	0	61.02	3.3e-06
			ALEEANADLEVK		651.332	2	0	55.99	1.6e-05
			ASLENSLEETK		610.804	2	0	55.17	1.4e-05
			TRLEQEIATYR		690.368	2	1	48.02	9.5e-05
			ALEEANADLEVK		651.333	2	0	47.57	0.00012
			LASYLDK		405.224	2	0	45.63	0.00015
			VTMQNLNDR		545.769	2	0	44.65	0.00014
			VTMQNLNDR		545.77	2	0	43.11	0.00036
			VTMQNLNDR		545.768	2	0	41.29	0.00053
			VTMQNLNDR		545.768	2	0	40.49	0.00064
			LEQEIATYR		561.793	2	0	40.03	0.00069
			LAADDFR		404.204	2	0	39.41	0.0006
			LAADDFR		404.203	2	0	33.85	0.0021
			VTMQNLNDR	Oxidation (M)	553.767	2	0	32.57	0.0023
			VTMQNLNDR	Oxidation (M)	553.767	2	0	31.75	0.0044
			LAADDFR		404.204	2	0	29.5	0.0058
			TKYETELNLR		633.839	2	1	29.35	0.0072
			LAADDFR		404.204	2	0	29.2	0.0063
			LASYLDK		405.224	2	0	28.96	0.0079
gi	RefSeq ID	Description	Peptide Sequence	Modifications	Observed m/z	Charge	Number of Missed Cleavages	Mascot Score	Exp Value
5031699	NP_005794.1	flotillin-1 [Homo sapiens]	VTGEVLDILTR		608.351	2	0	86.73	1.3e-08
			ISLNTLTLNVK		608.371	2	0	83.3	1.1e-08
			ITLVSSGSGTMGAAK		690.363	2	0	81.48	2.8e-08
			ITLVSSGSGTMGAAK		690.364	2	0	80.76	3.8e-08
			AQADLAYQLQVAK		709.886	2	0	77.93	8.4e-08
			VTGEVLDILTR		608.352	2	0	77.03	1.4e-07
			DIHDDQDYLHSLGK		828.388	2	0	74.67	9e-08
			LTGVSISQVNHKPLR		824.979	2	0	74.14	6.9e-08
			LTGVSISQVNHKPLR		824.978	2	0	73.82	7.5e-08
			DIHDDQDYLHSLGK		828.388	2	0	71.27	1.8e-07
			VQVQVVER		478.78	2	0	53.97	3.6e-05
			VQVQVVER		478.78	2	0	50.21	7.8e-05
			GEAEAFAIGAR		546.277	2	0	46.69	0.00014
			SPPVMVAGGR		485.761	2	0	35.59	0.00095
			SPPVMVAGGR		485.761	2	0	34.44	0.00097
			HGVPISVTGIAQVK		469.277	3	0	32.9	0.00077
gi	RefSeq ID	Description	Peptide Sequence	Modifications	Observed m/z	Charge	Number of Missed Cleavages	Mascot Score	Exp Value
119395754	NP_000415.2	keratin, type II cytoskeletal 5 [Homo sapiens]	LALDVEIATYR		632.351	2	0	87.97	1e-08
			NLDLDSIIAEVK		665.368	2	0	85.17	1.9e-08
			NLDLDSIIAEVK		665.367	2	0	82.29	4.2e-08
			LALDVEIATYR		632.351	2	0	81.12	4.8e-08
			ISISTSGGSFR		556.291	2	0	67.67	8.8e-07
			ISISTSGGSFR		556.291	2	0	67.44	9.9e-07
			YEELQQTAGR		597.791	2	0	62.02	2.7e-06
			LAELEEALQK		572.317	2	0	53.87	2.2e-05
			AQYEEIANR		547.267	2	0	52.29	1.8e-05
			WTLLQEQGTK		602.322	2	0	50.76	6.8e-05
			DVDAAYMNK		513.732	2	0	50.42	1.8e-05
			AQYEEIANR		547.267	2	0	50.21	3e-05
			FLEQQNK		453.737	2	0	49.89	7.7e-05
			SFSTASAITPSVSR		705.865	2	0	45.57	0.00018
			NKYEDEINKR		436.89	3	2	38.84	0.00068
			NKYEDEINKR		436.89	3	2	35.32	0.0015
			HEISEMNR		508.235	2	0	31.89	0.00097
			YEDEINKR		533.762	2	1	28.22	0.0084
			EYQELMNTK	Oxidation (M)	586.268	2	0	28.01	0.0023
			NKYEDEINKR		654.831	2	2	26.94	0.012
			FLEQQNK		453.738	2	0	25.88	0.018
gi	RefSeq ID	Description	Peptide Sequence	Modifications	Observed m/z	Charge	Number of Missed Cleavages	Mascot Score	Exp Value
31542947	NP_002147.2	60 kDa heat shock protein, mitochondrial [Homo sapiens]	GVMLAVDAVIAELK		714.911	2	0	105.24	9.9e-11
			TLNDELEIIEGMK		752.881	2	0	96.23	1.5e-09
			TLNDELEIIEGMK		752.882	2	0	91.95	5.1e-09
			VGGTSDVEVNEK		617.302	2	0	73.85	1.8e-07
			VTDALNATR		480.759	2	0	68.26	1.6e-06
			VTDALNATR		480.758	2	0	66.98	2.1e-06
			VGEVIVTK		422.761	2	0	66.2	2.1e-06
			VGEVIVTK		422.76	2	0	62.85	4.6e-06
			ALMLQGVDLLADAVAVTMGPK		1057.07	2	0	61.82	2.7e-06
			ALMLQGVDLLADAVAVTMGPK		705.052	3	0	55.02	1.4e-05
			TALLDAAGVASLLTTAEVVVTEIPKEEK		956.865	3	1	50.1	1.4e-05
			TVIIEQSWGSPK		672.863	2	0	46.52	0.00011
			TVIIEQSWGSPK		672.862	2	0	46.34	0.00013
			APGFGDNR		417.198	2	0	34.45	0.0012
			GVMLAVDAVIAELK		476.942	3	0	33.53	0.00087
			KPLVIIAEDVDGEALSTLVLNR		789.117	3	0	31.69	0.00068
			EIGNIISDAMK		595.808	2	0	28.05	0.011
gi	RefSeq ID	Description	Peptide Sequence	Modifications	Observed m/z	Charge	Number of Missed Cleavages	Mascot Score	Exp Value
24430192	NP_005548.2	keratin, type I cytoskeletal 16 [Homo sapiens]	EVFTSSSSSSSR		630.789	2	0	73.19	7.9e-08
			VTMQNLNDR		545.768	2	0	71.83	4.7e-07
			VTMQNLNDR		545.769	2	0	69.54	7.3e-07
			VTMQNLNDR	Oxidation (M)	553.766	2	0	64.99	1.6e-06
			APSTYGGGLSVSSR		669.836	2	0	64.65	1.7e-06
			VTMQNLNDR	Oxidation (M)	553.766	2	0	63.75	2.3e-06
			VTMQNLNDR	Oxidation (M)	553.767	2	0	61.02	3.3e-06
			ALEEANADLEVK		651.332	2	0	55.99	1.6e-05
			ASLENSLEETK		610.804	2	0	55.17	1.4e-05
			TRLEQEIATYR		690.368	2	1	48.02	9.5e-05
			ALEEANADLEVK		651.333	2	0	47.57	0.00012
			LASYLDK		405.224	2	0	45.63	0.00015
			VTMQNLNDR		545.769	2	0	44.65	0.00014
			VTMQNLNDR		545.77	2	0	43.11	0.00036
			VTMQNLNDR		545.768	2	0	41.29	0.00053
			VTMQNLNDR		545.768	2	0	40.49	0.00064
			LEQEIATYR		561.793	2	0	40.03	0.00069
			LAADDFR		404.204	2	0	39.41	0.0006
			LAADDFR		404.203	2	0	33.85	0.0021
			VTMQNLNDR	Oxidation (M)	553.767	2	0	32.57	0.0023
			VTMQNLNDR	Oxidation (M)	553.767	2	0	31.75	0.0044
			LAADDFR		404.204	2	0	29.5	0.0058
			LAADDFR		404.204	2	0	29.2	0.0063
			LASYLDK		405.224	2	0	28.96	0.0079
gi	RefSeq ID	Description	Peptide Sequence	Modifications	Observed m/z	Charge	Number of Missed Cleavages	Mascot Score	Exp Value
4506695	NP_001013.1	40S ribosomal protein S19 [Homo sapiens]	ELAPYDENWFYTR		852.39	2	0	79.7	2.8e-08
			DVNQQEFVR		567.781	2	0	73.68	2.4e-07
			DVNQQEFVR		567.781	2	0	62.07	4.1e-06
			ELAPYDENWFYTR		852.389	2	0	61.92	1.9e-06
			DVNQQEFVR		567.781	2	0	61.69	3.5e-06
			IAGQVAAANK		471.772	2	0	61.35	4.9e-06
			DVNQQEFVR		567.78	2	0	59.36	3.9e-06
			IAGQVAAANK		471.772	2	0	57.8	1.1e-05
			DVNQQEFVR		567.781	2	0	57.26	1.2e-05
			DVNQQEFVR		567.781	2	0	56.87	1.4e-05
			DVNQQEFVR		567.781	2	0	53.48	2.5e-05
			DVNQQEFVR		567.78	2	0	47.31	0.00011
			VPEWVDTVK		536.787	2	0	43.45	0.00018
			GGAGVGSMTK		432.716	2	0	42.61	0.00043
			IAGQVAAANK		471.772	2	0	38.75	0.0008
			GGAGVGSMTK	Oxidation (M)	440.713	2	0	36.84	0.0014
			GGAGVGSMTK	Oxidation (M)	440.712	2	0	36.13	0.0016
			LKVPEWVDTVK		657.377	2	1	36.02	0.00071
			LKVPEWVDTVK		438.587	3	1	35.57	0.00079
			VPEWVDTVK		536.787	2	0	29.12	0.009
			VPEWVDTVK		536.788	2	0	28.06	0.0039
			LKVPEWVDTVK		657.378	2	1	27.45	0.0024
			LKVPEWVDTVK		438.586	3	1	25.63	0.012
gi	RefSeq ID	Description	Peptide Sequence	Modifications	Observed m/z	Charge	Number of Missed Cleavages	Mascot Score	Exp Value
16507237	NP_005338.1	78 kDa glucose-regulated protein precursor [Homo sapiens]	IINEPTAAAIAYGLDK		830.452	2	0	109.14	6.2e-11
			NQLTSNPENTVFDAK		839.407	2	0	88.18	9e-09
			IINEPTAAAIAYGLDK		830.45	2	0	86.95	1.1e-08
			IINEPTAAAIAYGLDK		830.452	2	0	83.79	2.1e-08
			SQIFSTASDNQPTVTIK		918.971	2	0	69.5	5.7e-07
			NELESYAYSLK		658.822	2	0	65.13	1.2e-06
			TWNDPSVQQDIK		715.849	2	0	63.06	2.6e-06
			IINEPTAAAIAYGLDK		830.452	2	0	60.45	4.6e-06
			TKPYIQVDIGGGQTK		802.936	2	0	58.74	8.2e-06
			VEIIANDQGNR		614.817	2	0	56.95	1e-05
			VEIIANDQGNR		614.818	2	0	55.44	1.3e-05
			ITPSYVAFTPEGER		783.894	2	0	54.08	1.7e-05
			VTHAVVTVPAYFNDAQR		629.996	3	0	41.61	0.00045
			ETAEAYLGK		491.248	2	0	36.41	0.00067
gi	RefSeq ID	Description	Peptide Sequence	Modifications	Observed m/z	Charge	Number of Missed Cleavages	Mascot Score	Exp Value
9845502	NP_002286.2	40S ribosomal protein SA [Homo sapiens]	AIVAIENPADVSVISSR		870.977	2	0	123.19	2.1e-12
			FTPGTFTNQIQAAFR		849.934	2	0	100.11	5.5e-10
			FTPGTFTNQIQAAFR		849.934	2	0	99.76	4.6e-10
			AIVAIENPADVSVISSR		870.979	2	0	98.3	6.2e-10
			AIVAIENPADVSVISSR		870.977	2	0	91.23	3.1e-09
			SGALDVLQMK	Acetyl (Protein N-term)	552.291	2	0	67.92	8.5e-07
			SGALDVLQMK	Acetyl (Protein N-term)	552.293	2	0	60	7.7e-06
			SGALDVLQMK	Acetyl (Protein N-term)	552.293	2	0	58.66	1.2e-05
			FAAATGATPIAGR		602.328	2	0	50.52	8e-05
			FAAATGATPIAGR		602.328	2	0	43.79	0.00034
			FLAAGTHLGGTNLDFQMEQYIYK		873.098	3	0	35.33	0.0013
			LLVVTDPR		456.779	2	0	28.02	0.0062
			FLAAGTHLGGTNLDFQMEQYIYK		873.097	3	0	27.85	0.007
gi	RefSeq ID	Description	Peptide Sequence	Modifications	Observed m/z	Charge	Number of Missed Cleavages	Mascot Score	Exp Value
4507125	NP_003082.1	small nuclear ribonucleoprotein-associated proteins B and B~ isoform B [Homo sapiens]	GENLVSMTVEGPPPK		777.896	2	0	126.46	1.5e-12
			GENLVSMTVEGPPPK		777.896	2	0	101.14	4.5e-10
			GENLVSMTVEGPPPK		777.896	2	0	97.07	1.5e-09
			GENLVSMTVEGPPPK		777.895	2	0	78.99	9.3e-08
			GENLVSMTVEGPPPK		777.896	2	0	71.22	5.9e-07
			GENLVSMTVEGPPPK		777.896	2	0	68.06	1.2e-06
			GENLVSMTVEGPPPK		777.896	2	0	66.18	1.3e-06
			MLQHIDYR		538.271	2	0	56.65	1.3e-05
			VLGLVLLR		441.811	2	0	56.21	2.4e-06
			GENLVSMTVEGPPPK		777.897	2	0	51.25	4.8e-05
			MLQHIDYR		538.272	2	0	39.93	0.00066
			IFIGTFK		413.246	2	0	28.19	0.0066
gi	RefSeq ID	Description	Peptide Sequence	Modifications	Observed m/z	Charge	Number of Missed Cleavages	Mascot Score	Exp Value
119703753	NP_005546.2	keratin, type II cytoskeletal 6B [Homo sapiens]	LALDVEIATYR		632.351	2	0	87.97	1e-08
			NLDLDSIIAEVK		665.368	2	0	85.17	1.9e-08
			YEELQITAGR		590.305	2	0	84.66	2.3e-08
			NLDLDSIIAEVK		665.367	2	0	82.29	4.2e-08
			LALDVEIATYR		632.351	2	0	81.12	4.8e-08
			YEELQITAGR		590.304	2	0	79.86	5.8e-08
			AQYEEIAQR		554.276	2	0	56.18	1.4e-05
			AQYEEIAQR		554.276	2	0	53.12	2.9e-05
			WTLLQEQGTK		602.322	2	0	50.76	6.8e-05
			DVDAAYMNK		513.732	2	0	50.42	1.8e-05
			FLEQQNK		453.737	2	0	49.89	7.7e-05
			NKYEDEINKR		436.89	3	2	38.84	0.00068
			NKYEDEINKR		436.89	3	2	35.32	0.0015
			YEDEINKR		533.762	2	1	28.22	0.0084
			NKYEDEINKR		654.831	2	2	26.94	0.012
			FLEQQNK		453.738	2	0	25.88	0.018
			ASTSTTIR	Acetyl (Protein N-term)	439.733	2	0	25.35	0.012
gi	RefSeq ID	Description	Peptide Sequence	Modifications	Observed m/z	Charge	Number of Missed Cleavages	Mascot Score	Exp Value
5031839	NP_005545.1	keratin, type II cytoskeletal 6A [Homo sapiens]	LALDVEIATYR		632.351	2	0	87.97	1e-08
			NLDLDSIIAEVK		665.368	2	0	85.17	1.9e-08
			NLDLDSIIAEVK		665.367	2	0	82.29	4.2e-08
			LALDVEIATYR		632.351	2	0	81.12	4.8e-08
			YEELQVTAGR		583.296	2	0	58.04	1.1e-05
			AQYEEIAQR		554.276	2	0	56.18	1.4e-05
			YEELQVTAGR		583.295	2	0	53.78	2.9e-05
			AQYEEIAQR		554.276	2	0	53.12	2.9e-05
			YEELQVTAGR		583.296	2	0	51.73	4.7e-05
			WTLLQEQGTK		602.322	2	0	50.76	6.8e-05
			DVDAAYMNK		513.732	2	0	50.42	1.8e-05
			FLEQQNK		453.737	2	0	49.89	7.7e-05
			NKYEDEINKR		436.89	3	2	38.84	0.00068
			NKYEDEINKR		436.89	3	2	35.32	0.0015
			YEDEINKR		533.762	2	1	28.22	0.0084
			NKYEDEINKR		654.831	2	2	26.94	0.012
			FLEQQNK		453.738	2	0	25.88	0.018
			ASTSTTIR	Acetyl (Protein N-term)	439.733	2	0	25.35	0.012
gi	RefSeq ID	Description	Peptide Sequence	Modifications	Observed m/z	Charge	Number of Missed Cleavages	Mascot Score	Exp Value
117189975	NP_112604.2	heterogeneous nuclear ribonucleoproteins C1/C2 isoform a [Homo sapiens]	MIAGQVLDINLAAEPK		841.962	2	0	116.14	1e-11
			VFIGNLNTLVVK		658.9	2	0	97.37	3.1e-10
			VFIGNLNTLVVK		658.9	2	0	92.16	1.1e-09
			GFAFVQYVNER		665.333	2	0	72	4e-07
			GFAFVQYVNER		665.333	2	0	70.52	5.6e-07
			GFAFVQYVNER		665.334	2	0	67.94	1.1e-06
			VFIGNLNTLVVK		658.902	2	0	66.85	2.1e-07
			VDSLLENLEK		580.314	2	0	56.24	2e-05
			LKGDDLQAIK		550.819	2	1	48.82	0.00013
			ASNVTNK	Acetyl (Protein N-term)	388.2	2	0	40.81	0.0013
			SDVEAIFSK		498.255	2	0	32.55	0.0024
			VDSLLENLEK		580.316	2	0	30.26	0.0078
			SDVEAIFSK		498.256	2	0	27.55	0.0055
gi	RefSeq ID	Description	Peptide Sequence	Modifications	Observed m/z	Charge	Number of Missed Cleavages	Mascot Score	Exp Value
7661696	NP_054796.1	hypothetical protein LOC26017 [Homo sapiens]	HLDTLTEHYDIPK		791.399	2	0	117.39	8.8e-12
			HLDTLTEHYDIPK		791.399	2	0	98.19	7.7e-10
			TPAQAAFEK		481.751	2	0	76.31	9.9e-08
			HLDTLTEHYDIPK		791.4	2	0	75.7	9.8e-08
			TPAQAAFEK		481.751	2	0	74.68	1.4e-07
			TPAQAAFEK		481.751	2	0	66.21	2.3e-06
			TPAQAAFEK		481.75	2	0	65.58	1.5e-06
			HLDTLTEHYDIPK		791.399	2	0	56.74	7.7e-06
			TPAQAAFEK		481.751	2	0	50.54	8.3e-05
			LLEAMGTSK		475.255	2	0	38.35	0.00063
gi	RefSeq ID	Description	Peptide Sequence	Modifications	Observed m/z	Charge	Number of Missed Cleavages	Mascot Score	Exp Value
5729877	NP_006588.1	heat shock cognate 71 kDa protein isoform 1 [Homo sapiens]	IINEPTAAAIAYGLDK		830.452	2	0	109.14	6.2e-11
			IINEPTAAAIAYGLDK		830.45	2	0	86.95	1.1e-08
			IINEPTAAAIAYGLDK		830.452	2	0	83.79	2.1e-08
			NQVAMNPTNTVFDAK		825.404	2	0	75.03	1.4e-07
			NQVAMNPTNTVFDAK		825.401	2	0	61.21	3.6e-06
			IINEPTAAAIAYGLDK		830.452	2	0	60.45	4.6e-06
			TTPSYVAFTDTER		744.354	2	0	59.5	3.6e-06
			VEIIANDQGNR		614.817	2	0	56.95	1e-05
			VEIIANDQGNR		614.818	2	0	55.44	1.3e-05
			EIAEAYLGK		497.266	2	0	34.28	0.0027
			EIAEAYLGK		497.266	2	0	30.82	0.0052
gi	RefSeq ID	Description	Peptide Sequence	Modifications	Observed m/z	Charge	Number of Missed Cleavages	Mascot Score	Exp Value
4506597	NP_000967.1	60S ribosomal protein L12 [Homo sapiens]	HSGNITFDEIVNIAR		843.435	2	0	129.88	5.9e-13
			HSGNITFDEIVNIAR		843.436	2	0	128.99	8.8e-13
			HSGNITFDEIVNIAR		843.434	2	0	119.69	7.4e-12
			HSGNITFDEIVNIAR		843.434	2	0	116.61	1.5e-11
			QAQIEVVPSASALIIK		833.992	2	0	79.71	1.1e-08
			IGPLGLSPK		441.276	2	0	33.73	0.00042
gi	RefSeq ID	Description	Peptide Sequence	Modifications	Observed m/z	Charge	Number of Missed Cleavages	Mascot Score	Exp Value
57864582	NP_001009931.1	hornerin [Homo sapiens]	HGSGSGQSSSYSPYGSGSGWSSSR		783.664	3	0	80.61	8.7e-09
			HGSGSGQSSSYSPYGSGSGWSSSR		783.664	3	0	78.9	1.3e-08
			YGQQGSGSGQSPSR		698.316	2	0	72.17	1.8e-07
			QSLGHGQHGSGSGQSPSPSR	Gln->pyro-Glu (N-term Q)	644.297	3	0	70.93	2.3e-07
			QGSSAGSSSSYGQHGSGSR	Gln->pyro-Glu (N-term Q)	883.87	2	0	70.54	8.8e-08
			QSLGHGQHGSGSGQSPSPSR	Gln->pyro-Glu (N-term Q)	644.296	3	0	61.37	2.1e-06
			GSGSGQSPSYGR		570.258	2	0	50.28	1.9e-05
			HGSGSGQSSSYGPYGSGSGWSSSR		773.661	3	0	47.86	1.6e-05
			QSSSYGQHESASR	Gln->pyro-Glu (N-term Q)	703.801	2	0	36.78	0.00021
			QSSSYGPHGYGSGR	Gln->pyro-Glu (N-term Q)	711.805	2	0	36.51	0.00022
			GEQHGSSSGSSSSYGQHGSGSR		708.298	3	0	29.45	0.0011
			QSLGHGQHGSGSGQSPSPSR		649.972	3	0	28.94	0.0042
gi	RefSeq ID	Description	Peptide Sequence	Modifications	Observed m/z	Charge	Number of Missed Cleavages	Mascot Score	Exp Value
4757756	NP_004030.1	annexin A2 isoform 2 [Homo sapiens]	SALSGHLETVILGLLK		825.994	2	0	105.13	3.1e-11
			GVDEVTIVNILTNR		771.929	2	0	71.23	3.5e-07
			TNQELQEINR		622.815	2	0	67.37	8.9e-07
			TNQELQEINR		622.815	2	0	65.73	1.3e-06
			QDIAFAYQR		556.28	2	0	60.89	4.4e-06
			QDIAFAYQR		556.28	2	0	57.17	1.3e-05
			DIISDTSGDFR		613.288	2	0	52.92	1.2e-05
			SALSGHLETVILGLLK		550.999	3	0	47.23	1.9e-05
			DALNIETAIK		544.304	2	0	46.86	0.00022
			SYSPYDMLESIR		730.841	2	0	46.58	6.7e-05
			DIISDTSGDFR		613.289	2	0	37.22	0.00041
			AYTNFDAER		543.746	2	0	34.24	0.00068
gi	RefSeq ID	Description	Peptide Sequence	Modifications	Observed m/z	Charge	Number of Missed Cleavages	Mascot Score	Exp Value
153791158	NP_004684.2	keratin, type II cytoskeletal 75 [Homo sapiens]	LALDVEIATYR		632.351	2	0	87.97	1e-08
			NLDLDSIIAEVK		665.368	2	0	85.17	1.9e-08
			NLDLDSIIAEVK		665.367	2	0	82.29	4.2e-08
			LALDVEIATYR		632.351	2	0	81.12	4.8e-08
			YEELQVTAGR		583.296	2	0	58.04	1.1e-05
			YEELQVTAGR		583.295	2	0	53.78	2.9e-05
			YEELQVTAGR		583.296	2	0	51.73	4.7e-05
			DVDAAYMNK		513.732	2	0	50.42	1.8e-05
			FLEQQNK		453.737	2	0	49.89	7.7e-05
			AQYEDIANR		540.259	2	0	40.11	0.00025
			YEDEINKR		533.762	2	1	28.22	0.0084
			FLEQQNK		453.738	2	0	25.88	0.018
gi	RefSeq ID	Description	Peptide Sequence	Modifications	Observed m/z	Charge	Number of Missed Cleavages	Mascot Score	Exp Value
4506667	NP_000993.1	60S acidic ribosomal protein P0 [Homo sapiens]	VLALSVETDYTFPLAEK		948.505	2	0	96.62	1.2e-09
			TSFFQALGITTK		657.357	2	0	78.12	7.9e-08
			IIQLLDDYPK		609.342	2	0	72.02	2.8e-07
			IIQLLDDYPK		609.343	2	0	67.69	6.8e-07
			IIQLLDDYPK		609.343	2	0	65.89	1.1e-06
			GTIEILSDVQLIK		714.919	2	0	63.66	1.3e-06
			TSFFQALGITTK		657.359	2	0	60.49	3.9e-06
			IIQLLDDYPK		609.343	2	0	58.46	6.1e-06
			GHLENNPALEK		611.315	2	0	55.2	1.8e-05
			AFLADPSAFVAAAPVAAATTAAPAAAAAPAK		918.16	3	0	27.49	0.0081
gi	RefSeq ID	Description	Peptide Sequence	Modifications	Observed m/z	Charge	Number of Missed Cleavages	Mascot Score	Exp Value
4506645	NP_000990.1	60S ribosomal protein L38 [Homo sapiens]	KIEEIKDFLLTAR		788.459	2	2	82.51	1.2e-08
			YLYTLVITDK		614.845	2	0	68.7	2.2e-06
			YLYTLVITDK		614.844	2	0	65.16	5.2e-06
			KIEEIKDFLLTAR		788.458	2	2	63.52	1e-06
			YLYTLVITDK		614.845	2	0	61.97	1e-05
			QSLPPGLAVK		505.305	2	0	58.38	3.2e-06
			QSLPPGLAVK		505.306	2	0	50.86	1.8e-05
			KIEEIKDFLLTAR		525.974	3	2	47.94	3.8e-05
			QSLPPGLAVK		505.305	2	0	47.12	4.3e-05
			KIEEIKDFLLTAR		525.975	3	2	37.17	0.00041
			DFLLTAR		418.238	2	0	34.51	0.0033
			KIEEIK		380.234	2	1	33.17	0.0066
			QSLPPGLAVK		505.305	2	0	31.1	0.0017
			DFLLTAR		418.238	2	0	28.21	0.014
gi	RefSeq ID	Description	Peptide Sequence	Modifications	Observed m/z	Charge	Number of Missed Cleavages	Mascot Score	Exp Value
4501885	NP_001092.1	actin, cytoplasmic 1 [Homo sapiens]	AGFAGDDAPR		488.728	2	0	80.84	1.4e-08
			VAPEEHPVLLTEAPLNPK		977.536	2	0	74.77	1.3e-07
			VAPEEHPVLLTEAPLNPK		977.536	2	0	70.09	3.9e-07
			AGFAGDDAPR		488.728	2	0	69.14	1.5e-07
			GYSFTTTAER		566.767	2	0	63.7	8.5e-07
			HQGVMVGMGQK		586.289	2	0	58.6	4.2e-06
			EITALAPSTMK		581.313	2	0	54.69	1.9e-05
			DSYVGDEAQSK		599.765	2	0	52.85	9.1e-06
			HQGVMVGMGQK		586.29	2	0	36.62	0.00083
			DSYVGDEAQSK		599.766	2	0	29.82	0.0018
gi	RefSeq ID	Description	Peptide Sequence	Modifications	Observed m/z	Charge	Number of Missed Cleavages	Mascot Score	Exp Value
4885375	NP_005310.1	histone H1.2 [Homo sapiens]	ASGPPVSELITK		599.837	2	0	74.93	2.3e-07
			KALAAAGYDVEK		618.335	2	1	72.32	4.8e-07
			SETAPAAPAAAPPAEK	Acetyl (Protein N-term)	760.884	2	0	67.27	1.2e-06
			KASGPPVSELITK		663.886	2	1	60.44	3.2e-06
			ALAAAGYDVEK		554.287	2	0	58.4	1.3e-05
			SGVSLAALK		423.259	2	0	57.92	1.8e-05
			SETAPAAPAAAPPAEK		739.878	2	0	57.62	8.6e-06
			ALAAAGYDVEK		554.287	2	0	54.2	3.2e-05
			KASGPPVSELITK		663.885	2	1	45	0.00015
			SETAPAAPAAAPPAEK	Acetyl (Protein N-term)	760.885	2	0	30.16	0.0047
			KALAAAGYDVEK		412.558	3	1	28.61	0.0096
			ASGPPVSELITK		599.838	2	0	28.14	0.011
			KALAAAGYDVEK		412.559	3	1	27.87	0.011
			SETAPAAPAAAPPAEK	Acetyl (Protein N-term)	760.885	2	0	26.97	0.011
			GTGASGSFK		406.201	2	0	26.64	0.0087
gi	RefSeq ID	Description	Peptide Sequence	Modifications	Observed m/z	Charge	Number of Missed Cleavages	Mascot Score	Exp Value
4758340	NP_004452.1	phenylalanyl-tRNA synthetase alpha chain [Homo sapiens]	VVDSMEDEVQR		653.802	2	0	87.97	5.2e-09
			VVDSMEDEVQR		653.801	2	0	74.77	9.3e-08
			LDAEPRPPPTQEAA		746.376	2	0	62.1	3.5e-06
			ADGQVAELLLR	Acetyl (Protein N-term)	613.841	2	0	53.01	3e-05
			LDAEPRPPPTQEAA		746.376	2	0	52.41	3.6e-05
			THSQGGYGSQGYK		457.209	3	0	46.04	3.1e-05
			GSAFSTSISK		492.753	2	0	42.48	0.00029
			YGINNIR		425.232	2	0	41.46	0.0003
			LDAEPRPPPTQEAA		746.376	2	0	37.06	0.0012
			LDAEPRPPPTQEAA		746.377	2	0	33.24	0.0027
			LDAEPRPPPTQEAA		746.377	2	0	33.04	0.0028
			LDAEPRPPPTQEAA		746.375	2	0	31.55	0.0043
			LDAEPRPPPTQEAA		746.375	2	0	31.52	0.0029
			YGINNIR		425.232	2	0	29.88	0.0042
			LDAEPRPPPTQEAA		746.377	2	0	29.35	0.0065
gi	RefSeq ID	Description	Peptide Sequence	Modifications	Observed m/z	Charge	Number of Missed Cleavages	Mascot Score	Exp Value
124256496	NP_005518.3	heat shock 70 kDa protein 1-like [Homo sapiens]	IINEPTAAAIAYGLDK		830.452	2	0	109.14	6.2e-11
			IINEPTAAAIAYGLDK		830.45	2	0	86.95	1.1e-08
			IINEPTAAAIAYGLDK		830.452	2	0	83.79	2.1e-08
			IINEPTAAAIAYGLDK		830.452	2	0	60.45	4.6e-06
			TTPSYVAFTDTER		744.354	2	0	59.5	3.6e-06
			VEIIANDQGNR		614.817	2	0	56.95	1e-05
			VEIIANDQGNR		614.818	2	0	55.44	1.3e-05
			YKAEDEVQR		569.28	2	1	26.77	0.011
			YKAEDEVQR		569.28	2	1	25.47	0.01
gi	RefSeq ID	Description	Peptide Sequence	Modifications	Observed m/z	Charge	Number of Missed Cleavages	Mascot Score	Exp Value
4506661	NP_000963.1	60S ribosomal protein L7a [Homo sapiens]	AGVNTVTTLVENK		673.37	2	0	88.39	7.8e-09
			AGVNTVTTLVENKK		737.418	2	1	85.68	1.3e-08
			AGVNTVTTLVENK		673.369	2	0	76.32	1.4e-07
			NFGIGQDIQPK		608.82	2	0	70.09	7.4e-07
			NFGIGQDIQPK		608.819	2	0	54.13	2.6e-05
			VPPAINQFTQALDR		785.423	2	0	49.38	7.4e-05
			KVAPAPAVVK		490.319	2	1	42.89	5.1e-05
			KVVNPLFEK		537.322	2	1	35.47	0.00079
			KVAPAPAVVK		490.319	2	1	34.77	0.00033
			QTATQLLK		451.77	2	0	34.3	0.0046
			QTATQLLK		451.769	2	0	28.06	0.019
gi	RefSeq ID	Description	Peptide Sequence	Modifications	Observed m/z	Charge	Number of Missed Cleavages	Mascot Score	Exp Value
4506707	NP_001019.1	40S ribosomal protein S25 [Homo sapiens]	DKLNNLVLFDK		659.872	2	1	74.28	2.3e-07
			DKLNNLVLFDK		659.871	2	1	73.46	2.3e-07
			DKLNNLVLFDK		659.871	2	1	70.49	4.6e-07
			AALQELLSK		486.79	2	0	69.19	1.2e-06
			DKLNNLVLFDK		659.871	2	1	62.09	3.2e-06
			LITPAVVSER		542.821	2	0	57.86	9.3e-06
			LNNLVLFDK		538.31	2	0	57.78	1e-05
			LITPAVVSER		542.821	2	0	41.63	0.00039
			LITPAVVSER		542.821	2	0	38.7	0.00077
			AQVIYTR		425.743	2	0	34.97	0.0021
gi	RefSeq ID	Description	Peptide Sequence	Modifications	Observed m/z	Charge	Number of Missed Cleavages	Mascot Score	Exp Value
4504919	NP_002264.1	keratin, type II cytoskeletal 8 [Homo sapiens]	LALDIEIATYR		639.359	2	0	78.17	8.6e-08
			LALDIEIATYR		639.359	2	0	74.6	2.1e-07
			KLLEGEESR		530.785	2	1	50.55	9.9e-05
			FLEQQNK		453.737	2	0	49.89	7.7e-05
			LVSESSDVLPK		587.322	2	0	47.61	0.00016
			LESGMQNMSIHTK		738.353	2	0	44.24	0.00018
			DVDEAYMNK		542.735	2	0	43.75	4.2e-05
			AQYEDIANR		540.259	2	0	40.11	0.00025
			NKYEDEINKR		436.89	3	2	38.84	0.00068
			TEISEMNR		490.23	2	0	38.74	0.00039
			NKYEDEINKR		436.89	3	2	35.32	0.0015
			KLLEGEESR		530.786	2	1	33.67	0.0047
			YEDEINKR		533.762	2	1	28.22	0.0084
			ISSSSFSR		435.721	2	0	27.02	0.011
			NKYEDEINKR		654.831	2	2	26.94	0.012
			FLEQQNK		453.738	2	0	25.88	0.018
gi	RefSeq ID	Description	Peptide Sequence	Modifications	Observed m/z	Charge	Number of Missed Cleavages	Mascot Score	Exp Value
4885381	NP_005313.1	histone H1.5 [Homo sapiens]	SETAPAETATPAPVEK	Acetyl (Protein N-term)	820.905	2	0	76.81	1.2e-07
			KATGPPVSELITK		670.893	2	1	68.38	7.1e-07
			ALAAGGYDVEK		547.28	2	0	61.62	3.5e-06
			KATGPPVSELITK		670.893	2	1	57.53	8.7e-06
			SETAPAETATPAPVEK		799.9	2	0	48.38	6.2e-05
			ATGPPVSELITK		606.846	2	0	45.6	0.00011
			ALAAGGYDVEK		547.279	2	0	41.51	0.00038
			ALAAGGYDVEK		547.28	2	0	41.14	0.00039
			KATGPPVSELITK		670.893	2	1	39.79	0.00049
			ALAAGGYDVEK		547.28	2	0	38.63	0.00066
			ALAAGGYDVEK		547.278	2	0	37.91	0.00074
			ATGPPVSELITK		606.845	2	0	30.99	0.0038
			GTGASGSFK		406.201	2	0	26.64	0.0087
gi	RefSeq ID	Description	Peptide Sequence	Modifications	Observed m/z	Charge	Number of Missed Cleavages	Mascot Score	Exp Value
15431295	NP_150254.1	60S ribosomal protein L13 isoform 1 [Homo sapiens]	STESLQANVQR		616.815	2	0	87.04	8.4e-09
			STESLQANVQR		616.815	2	0	83.16	2.1e-08
			LATQLTGPVMPVR		691.894	2	0	68.04	4.9e-07
			LATQLTGPVMPVR		691.895	2	0	54.16	1.4e-05
			GFSLEELR		475.75	2	0	44.18	0.00026
			GFSLEELR		475.75	2	0	44.04	0.00027
			GFSLEELR		475.751	2	0	44.01	0.00036
			STESLQANVQR		616.815	2	0	37.63	0.00092
			AKEAAEQDVEK		406.538	3	1	34.98	0.0012
			TIGISVDPR		479.272	2	0	34.69	0.0024
			VATWFNQPAR		595.309	2	0	33.72	0.0026
			VITEEEK		424.224	2	0	28.28	0.013
gi	RefSeq ID	Description	Peptide Sequence	Modifications	Observed m/z	Charge	Number of Missed Cleavages	Mascot Score	Exp Value
4506679	NP_001005.1	40S ribosomal protein S10 [Homo sapiens]	KAEAGAGSATEFQFR		785.386	2	1	95.41	1.3e-09
			AEAGAGSATEFQFR		721.34	2	0	86.76	5.7e-09
			KAEAGAGSATEFQFR		785.386	2	1	78.25	8.5e-08
			AEAGAGSATEFQFR		721.341	2	0	64.36	1.3e-06
			IAIYELLFK		555.334	2	0	50.89	8.1e-06
			HFYWYLTNEGIQYLR		668.333	3	0	49.94	4.3e-05
			IAIYELLFK		555.334	2	0	43.24	5e-05
gi	RefSeq ID	Description	Peptide Sequence	Modifications	Observed m/z	Charge	Number of Missed Cleavages	Mascot Score	Exp Value
16753227	NP_000961.2	60S ribosomal protein L6 [Homo sapiens]	ASITPGTILIILTGR		763.47	2	0	92.5	6.7e-10
			HQEGEIFDTEK		666.807	2	0	53.15	1.4e-05
			HLTDAYFK		497.753	2	0	50.85	3.5e-05
			AVDSQILPK		485.782	2	0	45.05	0.00011
			ASITPGTILIILTGR		509.315	3	0	43.47	4.5e-05
			EKYEITEQR		598.302	2	1	42.98	0.00016
			AIPQLQGYLR		579.835	2	0	41.97	0.00022
			IDISNVK		394.729	2	0	39.19	0.0014
			YEITEQR		469.732	2	0	36.19	0.0019
			AIPQLQGYLR		579.835	2	0	35.43	0.001
			AVDSQILPK		485.782	2	0	34.26	0.0013
			VLATVTKPVGGDK		642.88	2	0	31.28	0.0037
			YYPTEDVPR		570.272	2	0	28.07	0.0041
gi	RefSeq ID	Description	Peptide Sequence	Modifications	Observed m/z	Charge	Number of Missed Cleavages	Mascot Score	Exp Value
56699409	NP_002130.2	heterogeneous nuclear ribonucleoprotein G isoform 1 [Homo sapiens]	GPPPSYGGSSR		531.255	2	0	58.79	6.8e-06
			DSYESYGNSR		589.242	2	0	49.63	1.1e-05
			VEQATKPSFESGR		479.244	3	0	48.99	8.6e-05
			YDDYSSSR		496.702	2	0	48.15	1.5e-05
			YDDYSSSR		496.701	2	0	44.86	3.3e-05
			VEQATKPSFESGR		718.363	2	0	43.71	0.00029
			YDDYSSSR		496.701	2	0	42.7	5.4e-05
			IVEVLLMK		472.795	2	0	38.73	0.00018
			SDLYSSGR		442.709	2	0	37.19	0.00044
			GPPPSYGGSSR		531.254	2	0	35.21	0.00063
			RGPPPPPR		437.256	2	1	33.15	0.0065
			DVYLSPR		425.227	2	0	30.69	0.0091
			RGPPPPPR		437.255	2	1	30.08	0.015
			RGPPPPPR		437.255	2	1	28.16	0.024
			IVEVLLMK		472.797	2	0	25.18	0.014
gi	RefSeq ID	Description	Peptide Sequence	Modifications	Observed m/z	Charge	Number of Missed Cleavages	Mascot Score	Exp Value
18765694	NP_001926.2	dipeptidyl peptidase 4 [Homo sapiens]	HSYTASYDIYDLNK		845.392	2	0	115.2	6.3e-12
			VLEDNSALDK		552.283	2	0	60.36	5.3e-06
			VLEDNSALDK		552.283	2	0	58.98	6.3e-06
			MLQNVQMPSK		588.299	2	0	47.29	0.00011
			LAYVWNNDIYVK		749.391	2	0	43.87	0.00022
			WEYYDSVYTER		755.828	2	0	43.25	7.1e-05
			IISNEEGYR		540.769	2	0	36.4	0.0014
			MGFVDNKR		483.745	2	1	36.05	0.00091
			LAYVWNNDIYVK		749.391	2	0	34.47	0.0018
			VLEDNSALDK		552.283	2	0	26.52	0.013
gi	RefSeq ID	Description	Peptide Sequence	Modifications	Observed m/z	Charge	Number of Missed Cleavages	Mascot Score	Exp Value
94538362	NP_004466.2	flotillin-2 [Homo sapiens]	TAEAQLAYELQGAR		760.889	2	0	96.99	1.2e-09
			VDEIVVLSGDNSK		687.859	2	0	88.43	8.8e-09
			MALVLEALPQIAAK		734.434	2	0	63.5	6.9e-07
			IQQIAEGEK		508.274	2	0	43.68	0.00047
			TQTAVVQR		451.756	2	0	42.71	0.00065
			DADIGVAEAER		573.275	2	0	39.56	0.0002
			TDKELIATVR		573.33	2	1	37.95	0.0011
			TQTAVVQR		451.756	2	0	28.14	0.019
			EVAAPDVGR		457.241	2	0	27.43	0.0094
			LLAELPASVHALTGVDLSK		645.37	3	0	26.07	0.0053
gi	RefSeq ID	Description	Peptide Sequence	Modifications	Observed m/z	Charge	Number of Missed Cleavages	Mascot Score	Exp Value
55956788	NP_005372.2	nucleolin [Homo sapiens]	GYAFIEFASFEDAK		797.876	2	0	104.07	1.1e-10
			GLSEDTTEETLK		661.82	2	0	84.03	2e-08
			GLSEDTTEETLK		661.82	2	0	73.25	2.4e-07
			EAMEDGEIDGNK		654.275	2	0	63.2	4.8e-07
			LELQGPR		406.735	2	0	41.04	0.00054
			SISLYYTGEK		580.796	2	0	30.71	0.0039
			SISLYYTGEK		580.794	2	0	28.73	0.0094
gi	RefSeq ID	Description	Peptide Sequence	Modifications	Observed m/z	Charge	Number of Missed Cleavages	Mascot Score	Exp Value
34098946	NP_004550.2	nuclease-sensitive element-binding protein 1 [Homo sapiens]	GAEAANVTGPGGVPVQGSK		848.437	2	0	106.25	1.8e-10
			NYQQNYQNSESGEK		844.861	2	0	70.24	9.5e-08
			NEGSESAPEGQAQQR		794.354	2	0	65.97	3.7e-07
			NYQQNYQNSESGEK		844.862	2	0	58	1.6e-06
			EDVFVHQTAIK		643.841	2	0	51.05	5.1e-05
			EDVFVHQTAIK		643.841	2	0	43.36	0.00028
gi	RefSeq ID	Description	Peptide Sequence	Modifications	Observed m/z	Charge	Number of Missed Cleavages	Mascot Score	Exp Value
5902102	NP_008869.1	small nuclear ribonucleoprotein Sm D1 [Homo sapiens]	NREPVQLETLSIR		777.935	2	1	79.51	4.5e-08
			NREPVQLETLSIR		777.935	2	1	67.91	7e-07
			NREPVQLETLSIR		777.933	2	1	66.55	9e-07
			NGTQVHGTITGVDVSMNTHLK		737.039	3	0	58.29	6.7e-06
			NREPVQLETLSIR		777.935	2	1	53.26	1.9e-05
			YFILPDSLPLDTLLVDVEPK		763.088	3	0	50.17	2.3e-05
			YFILPDSLPLDTLLVDVEPK		1144.13	2	0	46.58	7e-05
gi	RefSeq ID	Description	Peptide Sequence	Modifications	Observed m/z	Charge	Number of Missed Cleavages	Mascot Score	Exp Value
4504445	NP_002127.1	heterogeneous nuclear ribonucleoprotein A1 isoform a [Homo sapiens]	NQGGYGGSSSSSSYGSGR		847.854	2	0	133.11	1.2e-13
			NQGGYGGSSSSSSYGSGR		847.854	2	0	119.68	2.7e-12
			NQGGYGGSSSSSSYGSGR		847.854	2	0	85.9	6.4e-09
gi	RefSeq ID	Description	Peptide Sequence	Modifications	Observed m/z	Charge	Number of Missed Cleavages	Mascot Score	Exp Value
4505821	NP_002643.1	prolactin-inducible protein precursor [Homo sapiens]	TVQIAAVVDVIR		642.388	2	0	97.59	5.7e-10
			TVQIAAVVDVIR		642.388	2	0	94.74	1.1e-09
			TVQIAAVVDVIR		642.387	2	0	92.5	1.9e-09
			TVQIAAVVDVIR		642.387	2	0	73.19	1.6e-07
gi	RefSeq ID	Description	Peptide Sequence	Modifications	Observed m/z	Charge	Number of Missed Cleavages	Mascot Score	Exp Value
4506619	NP_000977.1	60S ribosomal protein L24 [Homo sapiens]	AITGASLADIMAK		631.345	2	0	87.73	9.3e-09
			AITGASLADIMAK		631.346	2	0	86.37	1.2e-08
			AITGASLADIMAK		631.345	2	0	84.67	1.6e-08
			QINWTVLYR		596.827	2	0	57.05	6.1e-06
			QINWTVLYR		596.828	2	0	39.13	0.00038
			QINWTVLYR		596.828	2	0	38.76	0.00041
gi	RefSeq ID	Description	Peptide Sequence	Modifications	Observed m/z	Charge	Number of Missed Cleavages	Mascot Score	Exp Value
94538322	NP_005317.2	hydroxyacylglutathione hydrolase, mitochondrial isoform 1 precursor [Homo sapiens]	ITHLSTLQVGSLNVK		805.467	2	0	99.09	1.7e-10
			EAAIVDPVQPQK		647.854	2	0	65.69	1.5e-06
			EAAIVDPVQPQK		647.854	2	0	63.56	2.4e-06
			HVEPGNAAIR		532.286	2	0	52.41	3.3e-05
			EAAIVDPVQPQK		647.853	2	0	47.95	8.8e-05
			NLTVDEGTMK		554.272	2	0	44.33	0.00019
			HVEPGNAAIR		532.286	2	0	39.75	0.00061
gi	RefSeq ID	Description	Peptide Sequence	Modifications	Observed m/z	Charge	Number of Missed Cleavages	Mascot Score	Exp Value
6912664	NP_036373.1	NAD-dependent deacetylase sirtuin-5 isoform 1 [Homo sapiens]	GAPEPGTQDASIPVEK		798.402	2	0	102.84	3.5e-10
			GVPVAEFNTETTPATNR		902.447	2	0	89.63	6.4e-09
			GVPVAEFNTETTPATNR		902.447	2	0	87.03	1.2e-08
			GAPEPGTQDASIPVEK		798.401	2	0	80.8	5.6e-08
gi	RefSeq ID	Description	Peptide Sequence	Modifications	Observed m/z	Charge	Number of Missed Cleavages	Mascot Score	Exp Value
5453990	NP_006254.1	proteasome activator complex subunit 1 isoform 1 [Homo sapiens]	NAYAVLYDIILK		698.398	2	0	86.28	1e-08
			IEDGNNFGVAVQEK		760.373	2	0	76.48	1.1e-07
			IEDGNNFGVAVQEK		760.374	2	0	51.19	2.9e-05
			DVIEQLNLVTTWLQLQIPR		760.43	3	0	50.06	1.3e-05
			EPALNEANLSNLK		706.874	2	0	48.33	8.7e-05
			IEDGNNFGVAVQEK		760.374	2	0	44.61	0.00013
			VFELMTSLHTK		653.347	2	0	42.22	0.00039
			LEGFHTQISK		580.309	2	0	25.16	0.015
gi	RefSeq ID	Description	Peptide Sequence	Modifications	Observed m/z	Charge	Number of Missed Cleavages	Mascot Score	Exp Value
4506633	NP_000984.1	60S ribosomal protein L31 isoform 1 [Homo sapiens]	LYTLVTYVPVTTFK		822.967	2	0	87.82	3.1e-09
			LYTLVTYVPVTTFK		822.966	2	0	57.68	4.4e-06
			SAINEVVTR		494.774	2	0	53.54	6e-05
			NLQTVNVDEN		573.275	2	0	51.23	1.4e-05
			SAINEVVTR		494.775	2	0	49.27	0.00016
			SAINEVVTR		494.775	2	0	38.99	0.0018
			SAINEVVTR		494.774	2	0	36.17	0.0032
			EYTINIHK		509.272	2	0	35.59	0.0021
			NLQTVNVDEN		573.275	2	0	28.87	0.0023
			EMGTPDVR		452.713	2	0	26.27	0.0033
gi	RefSeq ID	Description	Peptide Sequence	Modifications	Observed m/z	Charge	Number of Missed Cleavages	Mascot Score	Exp Value
4503471	NP_001393.1	elongation factor 1-alpha 1 [Homo sapiens]	IGGIGTVPVGR		513.309	2	0	80.13	4.1e-08
			YYVTIIDAPGHR		702.869	2	0	56	1.8e-05
			YYVTIIDAPGHR		702.868	2	0	55.86	1.9e-05
			THINIVVIGHVDSGK		530.298	3	0	49.44	7.1e-05
			IGGIGTVPVGR		513.309	2	0	45.29	0.0001
			STTTGHLIYK		560.803	2	0	39.15	0.00072
			YYVTIIDAPGHR		468.914	3	0	35.06	0.002
			VETGVLKPGMVVTFAPVNVTTEVK		839.132	3	0	31.66	0.0015
			STTTGHLIYK		560.803	2	0	31.17	0.0042
			YYVTIIDAPGHR		468.913	3	0	29.76	0.0073
			VETGVLKPGMVVTFAPVNVTTEVK		839.133	3	0	25.05	0.0033
gi	RefSeq ID	Description	Peptide Sequence	Modifications	Observed m/z	Charge	Number of Missed Cleavages	Mascot Score	Exp Value
28372503	NP_542785.1	keratin, type II cytoskeletal 72 isoform 1 [Homo sapiens]	FLEQQNQVLETK		738.889	2	0	75.11	2.4e-07
			FLEQQNQVLETK		738.889	2	0	63.04	5e-06
			FLEQQNQVLETK		738.889	2	0	60.52	6.3e-06
			FLEQQNQVLETK		738.889	2	0	60.44	9.3e-06
			FLEQQNQVLETK		738.888	2	0	52.15	3.9e-05
			DVDAAYMNK		513.732	2	0	50.42	1.8e-05
			FLEQQNQVLETK		738.889	2	0	44.87	0.00033
gi	RefSeq ID	Description	Peptide Sequence	Modifications	Observed m/z	Charge	Number of Missed Cleavages	Mascot Score	Exp Value
19920317	NP_006816.2	cytoskeleton-associated protein 4 [Homo sapiens]	IETNENNLESAK		681.331	2	0	81.29	4.2e-08
			VQEQVHTLLSQDQAQAAR		674.684	3	0	69.95	4.7e-07
			VQEQVHTLLSQDQAQAAR		1011.52	2	0	57.12	9.8e-06
			GAHPSGGADDVAK		394.523	3	0	55	1e-05
			DLSDGIHVVK		541.796	2	0	41.73	0.00033
			DLSDGIHVVK		541.796	2	0	40.26	0.00046
			HSEAFEALQQK		644.321	2	0	39.12	0.00056
gi	RefSeq ID	Description	Peptide Sequence	Modifications	Observed m/z	Charge	Number of Missed Cleavages	Mascot Score	Exp Value
16751921	NP_444513.1	dermcidin preproprotein [Homo sapiens]	ENAGEDPGLAR		564.768	2	0	68.3	2.5e-07
			DAVEDLESVGK		581.285	2	0	66.69	7.6e-07
			DAVEDLESVGK		581.285	2	0	56.67	7.6e-06
			ENAGEDPGLAR		564.768	2	0	56.62	3.7e-06
			DAVEDLESVGK		581.284	2	0	46.53	8e-05
			ENAGEDPGLAR		564.768	2	0	38.16	0.00026
			DAVEDLESVGK		581.285	2	0	37.55	0.00062
gi	RefSeq ID	Description	Peptide Sequence	Modifications	Observed m/z	Charge	Number of Missed Cleavages	Mascot Score	Exp Value
4506671	NP_000995.1	60S acidic ribosomal protein P2 [Homo sapiens]	YVASYLLAALGGNSSPSAK		934.993	2	0	77.73	6.7e-08
			LASVPAGGAVAVSAAPGSAAPAAGSAPAAAEEK		1387.72	2	0	69.92	4.7e-07
			ILDSVGIEADDDRLNK		886.955	2	1	66.24	1.3e-06
			ILDSVGIEADDDRLNK		886.955	2	1	66.23	1.3e-06
			YVASYLLAALGGNSSPSAK		623.664	3	0	39	0.0005
			LASVPAGGAVAVSAAPGSAAPAAGSAPAAAEEK		925.483	3	0	32.8	0.0024
			YVASYLLAALGGNSSPSAK		623.664	3	0	29.83	0.0042
gi	RefSeq ID	Description	Peptide Sequence	Modifications	Observed m/z	Charge	Number of Missed Cleavages	Mascot Score	Exp Value
4504447	NP_002128.1	heterogeneous nuclear ribonucleoproteins A2/B1 isoform A2 [Homo sapiens]	NMGGPYGGGNYGPGGSGGSGGYGGR		1095.46	2	0	98.61	1.4e-10
			GGNFGFGDSR		507.225	2	0	50.58	8.7e-06
			GGNFGFGDSR		507.225	2	0	42.69	5.4e-05
			GGNFGFGDSR		507.226	2	0	41.54	0.00012
			GGNFGFGDSR		507.226	2	0	39.59	0.00019
			GGNFGFGDSR		507.225	2	0	38.83	0.00013
			GGGGNFGPGPGSNFR		689.319	2	0	29.24	0.003
gi	RefSeq ID	Description	Peptide Sequence	Modifications	Observed m/z	Charge	Number of Missed Cleavages	Mascot Score	Exp Value
16117794	NP_056229.2	60S ribosomal protein L36 [Homo sapiens]	EELSNVLAAMR		616.819	2	0	78.22	9.6e-08
			EELSNVLAAMR		616.819	2	0	62.76	4.2e-06
			EELSNVLAAMR		616.818	2	0	61.69	5.6e-06
			EELSNVLAAMR		616.819	2	0	57.45	1.5e-05
			YPMAVGLNK		496.765	2	0	51.17	2.1e-05
			YPMAVGLNK		496.765	2	0	35.99	0.00057
gi	RefSeq ID	Description	Peptide Sequence	Modifications	Observed m/z	Charge	Number of Missed Cleavages	Mascot Score	Exp Value
13904866	NP_000982.2	60S ribosomal protein L28 isoform 2 [Homo sapiens]	QTYSTEPNNLK		647.817	2	0	60.73	4.8e-06
			KTVGVEPAADGK		586.321	2	1	56.58	1.4e-05
			SAHLQWMVVR	Acetyl (Protein N-term)	634.832	2	0	53.52	2.5e-05
			TVGVEPAADGK		522.272	2	0	51.37	4.3e-05
			SAHLQWMVVR	Acetyl (Protein N-term)	634.832	2	0	50.46	4.9e-05
			SAHLQWMVVR	Acetyl (Protein N-term)	634.831	2	0	47.02	8.7e-05
			YNGLIHR		436.74	2	0	32.29	0.0032
			SQKPVMVK		458.768	2	0	27.54	0.003
gi	RefSeq ID	Description	Peptide Sequence	Modifications	Observed m/z	Charge	Number of Missed Cleavages	Mascot Score	Exp Value
156416028	NP_036232.2	aspartyl aminopeptidase [Homo sapiens]	YASNAVSEALIR		647.345	2	0	67.31	1.3e-06
			GFFELFPSLSHNLLVD		917.972	2	0	41.41	0.0005
			GTPEPGPLNAVDER		726.36	2	0	41.02	0.00049
			IPHLAIHLQR		599.366	2	0	38.24	0.00015
			IPHLAIHLQR		599.365	2	0	36.64	0.00067
			LEQQLVHVERPILR		865.508	2	0	35.84	0.00046
			WNIKPESK		501.275	2	0	32.29	0.0027
			IPHLAIHLQR		599.365	2	0	31.24	0.0024
			LEQQLVHVERPILR		865.506	2	0	29.93	0.0018
			IPHLAIHLQR		599.365	2	0	28.97	0.0041
			IPHLAIHLQR		599.364	2	0	27.29	0.0058
gi	RefSeq ID	Description	Peptide Sequence	Modifications	Observed m/z	Charge	Number of Missed Cleavages	Mascot Score	Exp Value
5453597	NP_006126.1	F-actin-capping protein subunit alpha-1 [Homo sapiens]	DVQDSLTVSNEAQTAK		853.416	2	0	87.66	8.7e-09
			DVQDSLTVSNEAQTAK		853.416	2	0	86.96	1.1e-08
			DVQDSLTVSNEAQTAK		853.416	2	0	59.23	6.1e-06
			EASDPQPEEADGGLK		771.85	2	0	56.12	7.2e-06
gi	RefSeq ID	Description	Peptide Sequence	Modifications	Observed m/z	Charge	Number of Missed Cleavages	Mascot Score	Exp Value
14150147	NP_115725.1	protein syndesmos isoform 1 [Homo sapiens]	LTEADYLSSHLTEGPHR		963.473	2	0	80.41	4.1e-08
			LTEADYLSSHLTEGPHR		963.473	2	0	73.14	2.4e-07
			LVEALAAATEK		558.319	2	0	70.01	7.6e-07
			LVEALAAATEK		558.32	2	0	44.38	0.00022
			VLNMMPEEK		545.766	2	0	33.02	0.0029
gi	RefSeq ID	Description	Peptide Sequence	Modifications	Observed m/z	Charge	Number of Missed Cleavages	Mascot Score	Exp Value
78000181	NP_003964.3	60S ribosomal protein L14 [Homo sapiens]	LVAIVDVIDQNR		677.89	2	0	83.16	2e-08
			LVAIVDVIDQNR		677.889	2	0	78.56	5.4e-08
			LVAIVDVIDQNR		677.887	2	0	65.35	9.5e-07
			VAYVSFGPHAGK		616.824	2	0	53.16	3.2e-05
gi	RefSeq ID	Description	Peptide Sequence	Modifications	Observed m/z	Charge	Number of Missed Cleavages	Mascot Score	Exp Value
5032051	NP_005608.1	40S ribosomal protein S14 [Homo sapiens]	TPGPGAQSALR		527.786	2	0	91.32	3.3e-09
			TPGPGAQSALR		527.786	2	0	73.97	1.8e-07
			IEDVTPIPSDSTR		715.362	2	0	60.93	3.2e-06
			IEDVTPIPSDSTR		715.363	2	0	40.81	0.00048
			ELGITALHIK		547.832	2	0	29.89	0.0028
gi	RefSeq ID	Description	Peptide Sequence	Modifications	Observed m/z	Charge	Number of Missed Cleavages	Mascot Score	Exp Value
17105394	NP_000975.2	60S ribosomal protein L23a [Homo sapiens]	LAPDYDALDVANK		702.854	2	0	69.2	8.8e-07
			LAPDYDALDVANK		702.854	2	0	68.9	7.7e-07
			VNTLIRPDGEK		621.347	2	0	49.91	7e-05
			VNTLIRPDGEK		621.346	2	0	47.28	9.4e-05
			KLYDIDVAK		532.802	2	1	41.84	0.00034
			LAPDYDALDVANK		702.854	2	0	35.4	0.0021
			KLYDIDVAK		532.803	2	1	29.78	0.0052
gi	RefSeq ID	Description	Peptide Sequence	Modifications	Observed m/z	Charge	Number of Missed Cleavages	Mascot Score	Exp Value
15431290	NP_000966.2	60S ribosomal protein L11 isoform 1 [Homo sapiens]	VLEQLTGQTPVFSK		773.927	2	0	97.5	1.1e-09
			AQDQGEKENPMR	Acetyl (Protein N-term)	722.828	2	1	54.64	4.5e-06
			AQDQGEKENPMR	Acetyl (Protein N-term)	722.828	2	1	53.09	7.1e-06
			AEEILEK		416.227	2	0	38.61	0.00081
			AEEILEK		416.227	2	0	33.62	0.0025
			AEEILEK		416.227	2	0	29.89	0.006
gi	RefSeq ID	Description	Peptide Sequence	Modifications	Observed m/z	Charge	Number of Missed Cleavages	Mascot Score	Exp Value
4503327	NP_000389.1	NADH-cytochrome b5 reductase 3 isoform 1 [Homo sapiens]	GPSGLLVYQGK		559.814	2	0	79.27	5.6e-08
			GPSGLLVYQGK		559.814	2	0	74.98	1.5e-07
			GPSGLLVYQGK		559.815	2	0	58	1.2e-05
			GPSGLLVYQGK		559.814	2	0	55.89	1.2e-05
gi	RefSeq ID	Description	Peptide Sequence	Modifications	Observed m/z	Charge	Number of Missed Cleavages	Mascot Score	Exp Value
62414289	NP_003371.2	vimentin [Homo sapiens]	QDVDNASLAR		544.77	2	0	63.32	2.2e-06
			KLLEGEESR		530.785	2	1	50.55	9.9e-05
			FLEQQNK		453.737	2	0	49.89	7.7e-05
			QQYESVAAK		512.26	2	0	39.98	0.00059
			LQDEIQNMK		559.779	2	0	36.37	0.00091
			LQDEIQNMK		559.78	2	0	36.32	0.0011
			KLLEGEESR		530.786	2	1	33.67	0.0047
			VELQELNDR		558.288	2	0	31.14	0.0043
			GTNESLER		453.219	2	0	26.18	0.017
			FLEQQNK		453.738	2	0	25.88	0.018
gi	RefSeq ID	Description	Peptide Sequence	Modifications	Observed m/z	Charge	Number of Missed Cleavages	Mascot Score	Exp Value
4826998	NP_005057.1	splicing factor, proline- and glutamine-rich [Homo sapiens]	MGGGGAMNMGDPYGSGGQK		886.363	2	0	80.37	9.2e-09
			FGQGGAGPVGGQGPR		671.337	2	0	69.14	7.7e-07
			YGEPGEVFINK		626.815	2	0	68.17	7.3e-07
			FAQHGTFEYEYSQR		588.267	3	0	27.97	0.0036
			FATHAAALSVR		381.88	3	0	26.63	0.011
gi	RefSeq ID	Description	Peptide Sequence	Modifications	Observed m/z	Charge	Number of Missed Cleavages	Mascot Score	Exp Value
119703744	NP_001933.2	desmoglein-1 preproprotein [Homo sapiens]	TYVVTGNMGSNDK	Oxidation (M)	701.32	2	0	65.35	5.5e-07
			TYVVTGNMGSNDK	Oxidation (M)	701.32	2	0	48.06	2.5e-05
			DGSNVIVTER		545.281	2	0	47.65	0.00015
			ESSNVVVTER		560.286	2	0	45.2	0.00029
			EQYGQYALAVR		649.33	2	0	44.5	0.00018
			DGSNVIVTER		545.281	2	0	39.42	0.00083
gi	RefSeq ID	Description	Peptide Sequence	Modifications	Observed m/z	Charge	Number of Missed Cleavages	Mascot Score	Exp Value
5901926	NP_008937.1	cleavage and polyadenylation specificity factor subunit 5 [Homo sapiens]	TVEGVLIVHEHR		694.886	2	0	62.28	4.7e-06
			TVEGVLIVHEHR		694.886	2	0	61.09	6.1e-06
			LFLVQLQEK		559.334	2	0	53.58	2.3e-05
			TVEGVLIVHEHR		694.886	2	0	52.62	4.4e-05
			TINLYPLTNYTFGTK		873.46	2	0	33.38	0.0032
			LPHVLLLQLGTTFFK		576.347	3	0	31.56	0.00073
gi	RefSeq ID	Description	Peptide Sequence	Modifications	Observed m/z	Charge	Number of Missed Cleavages	Mascot Score	Exp Value
8923398	NP_060286.1	cell growth-regulating nucleolar protein [Homo sapiens]	SEEELLVIFNK		660.857	2	0	74.4	1.9e-07
			VLAQYYTVTDEHHR		866.427	2	0	72.38	2e-07
			VLAQYYTVTDEHHR		866.426	2	0	68.05	6e-07
			LPEHPEGGEPEDDEAPAK		639.623	3	0	33.7	0.00045
gi	RefSeq ID	Description	Peptide Sequence	Modifications	Observed m/z	Charge	Number of Missed Cleavages	Mascot Score	Exp Value
4557305	NP_000025.1	fructose-bisphosphate aldolase A isoform 1 [Homo sapiens]	GILAADESTGSIAK		666.855	2	0	63.78	3.3e-06
			GILAADESTGSIAK		666.855	2	0	60.69	7.3e-06
			PYQYPALTPEQK		717.867	2	0	59.96	6.8e-06
			ALQASALK		401.244	2	0	41.97	0.00099
			PYQYPALTPEQK		717.867	2	0	37.51	0.0015
			ELSDIAHR		470.747	2	0	32.14	0.0042
gi	RefSeq ID	Description	Peptide Sequence	Modifications	Observed m/z	Charge	Number of Missed Cleavages	Mascot Score	Exp Value
10863889	NP_005137.1	U4/U6.U5 tri-snRNP-associated protein 1 [Homo sapiens]	TSSGDASSLSIEETNK		813.379	2	0	98.44	5.3e-10
			TSSGDASSLSIEETNK		813.38	2	0	71.07	2.1e-07
			EAAGTTAAAGTGGATEQPPR		907.438	2	0	45.92	0.00014
			LEQGGTADGLR		558.787	2	0	29.04	0.0075
gi	RefSeq ID	Description	Peptide Sequence	Modifications	Observed m/z	Charge	Number of Missed Cleavages	Mascot Score	Exp Value
4506621	NP_000978.1	60S ribosomal protein L26 [Homo sapiens]	DDEVQVVR		480.244	2	0	59.41	6.1e-06
			KDDEVQVVR		544.291	2	1	54.34	3.4e-05
			FNPFVTSDR		541.768	2	0	38.33	0.00078
			DDEVQVVR		480.243	2	0	37.35	0.00098
			FNPFVTSDR		541.767	2	0	37.01	0.0011
			FNPFVTSDR		541.767	2	0	36.89	0.0011
			VVQVYR		382.226	2	0	32.67	0.0061
			FNPFVTSDR		541.767	2	0	28.89	0.0068
gi	RefSeq ID	Description	Peptide Sequence	Modifications	Observed m/z	Charge	Number of Missed Cleavages	Mascot Score	Exp Value
29171702	NP_789845.1	inorganic pyrophosphatase 2, mitochondrial isoform 1 precursor [Homo sapiens]	SLVESVSSSPNK		617.32	2	0	79.9	6.3e-08
			SLVESVSSSPNK		617.32	2	0	62.69	3.4e-06
			SLVESVSSSPNK		617.319	2	0	52.83	3.2e-05
			SLVESVSSSPNK		617.32	2	0	46.01	0.00016
gi	RefSeq ID	Description	Peptide Sequence	Modifications	Observed m/z	Charge	Number of Missed Cleavages	Mascot Score	Exp Value
4506643	NP_000989.1	60S ribosomal protein L37a [Homo sapiens]	TVAGGAWTYNTTSAVTVK		913.968	2	0	84.84	2.4e-08
			TVAGGAWTYNTTSAVTVK		913.968	2	0	81.52	5.1e-08
			KIEISQHAK		527.306	2	1	36.6	0.00062
			KIEISQHAK		527.306	2	1	36.33	0.00066
gi	RefSeq ID	Description	Peptide Sequence	Modifications	Observed m/z	Charge	Number of Missed Cleavages	Mascot Score	Exp Value
34740329	NP_919223.1	heterogeneous nuclear ribonucleoprotein A3 [Homo sapiens]	SSGSPYGGGYGSGGGSGGYGSR		955.899	2	0	139.95	1e-14
			EDTEEYNLR		584.76	2	0	42.75	0.00012
			EDTEEYNLR		584.76	2	0	29.35	0.003
gi	RefSeq ID	Description	Peptide Sequence	Modifications	Observed m/z	Charge	Number of Missed Cleavages	Mascot Score	Exp Value
13904870	NP_001000.2	40S ribosomal protein S5 [Homo sapiens]	WSTDDVQINDISLQDYIAVK		1162.08	2	0	62.17	3.1e-06
			LTNSMMMHGR		589.266	2	0	57.08	6.3e-06
			QAVDVSPLR		492.777	2	0	54.15	2.2e-05
			QAVDVSPLR		492.777	2	0	33.77	0.0024
			RQAVDVSPLR		570.827	2	1	33.1	0.0017
			RQAVDVSPLR		570.828	2	1	25.55	0.0078
gi	RefSeq ID	Description	Peptide Sequence	Modifications	Observed m/z	Charge	Number of Missed Cleavages	Mascot Score	Exp Value
4757732	NP_004199.1	apoptosis-inducing factor 1, mitochondrial isoform 1 precursor [Homo sapiens]	LNDGSQITYEK		634.312	2	0	70.86	4.4e-07
			AALSASEGEEVPQDK		765.868	2	0	53.28	2.4e-05
			LNDGSQITYEK		634.313	2	0	51.96	2.7e-05
			ISGLGLTPEQK		571.824	2	0	39.81	0.00073
			DGEQHEDLNEVAK		495.227	3	0	35.05	0.00073
gi	RefSeq ID	Description	Peptide Sequence	Modifications	Observed m/z	Charge	Number of Missed Cleavages	Mascot Score	Exp Value
14591909	NP_000960.2	60S ribosomal protein L5 [Homo sapiens]	GAVDGGLSIPHSTK		669.854	2	0	82.72	2.3e-08
			HIMGQNVADYMR		717.836	2	0	66.45	7e-07
			HIMGQNVADYMR		717.836	2	0	50.69	2.9e-05
			ENPVYEK		439.716	2	0	28.22	0.0069
gi	RefSeq ID	Description	Peptide Sequence	Modifications	Observed m/z	Charge	Number of Missed Cleavages	Mascot Score	Exp Value
10190704	NP_065715.1	peroxisomal 2,4-dienoyl-CoA reductase [Homo sapiens]	LGGPQASLSTK		529.795	2	0	64.95	3.1e-06
			GQALQVHAGSAK		583.817	2	0	54.85	1.9e-05
			GQALQVHAGSAK		583.818	2	0	47.56	7.8e-05
			GQALQVHAGSAK		583.818	2	0	43.87	0.00018
			VTASPLQR		436.254	2	0	38.95	0.0012
gi	RefSeq ID	Description	Peptide Sequence	Modifications	Observed m/z	Charge	Number of Missed Cleavages	Mascot Score	Exp Value
56676330	NP_057371.2	heterochromatin protein 1-binding protein 3 [Homo sapiens]	ATDTSQGELVHPK	Acetyl (Protein N-term)	712.854	2	0	90.75	4.1e-09
			SSAVDPEPQVK		578.796	2	0	42.33	0.00027
			KYVSQYYPK		588.309	2	1	41.75	0.00039
			GQLEQITGK		487.269	2	0	36.71	0.0025
			EASYSLIR		469.751	2	0	31.47	0.003
			GQLEQITGK		487.268	2	0	26.12	0.026
gi	RefSeq ID	Description	Peptide Sequence	Modifications	Observed m/z	Charge	Number of Missed Cleavages	Mascot Score	Exp Value
4504327	NP_000174.1	trifunctional enzyme subunit beta, mitochondrial precursor [Homo sapiens]	DFMYVSQDPK		615.279	2	0	59.43	2.4e-06
			DFMYVSQDPK		615.279	2	0	58.61	2.5e-06
			NVVVVDGVR		478.78	2	0	56.63	1.9e-05
			LEQDEYALR		568.782	2	0	35.77	0.0015
			EAALGAGFSDK		533.264	2	0	34.57	0.0014
gi	RefSeq ID	Description	Peptide Sequence	Modifications	Observed m/z	Charge	Number of Missed Cleavages	Mascot Score	Exp Value
4506741	NP_001002.1	40S ribosomal protein S7 [Homo sapiens]	DVNFEFPEFQL		692.826	2	0	64.88	1.1e-06
			EIEVGGGR		408.714	2	0	46.48	0.00018
			VETFSGVYK		515.266	2	0	45.03	8.5e-05
			ELNITAAK		430.248	2	0	42.65	0.00063
			EIEVGGGR		408.714	2	0	31.12	0.0058
			VETFSGVYK		515.267	2	0	30.48	0.0024
			TLTAVHDAILEDLVFPSEIVGK		789.765	3	0	26.06	0.01
gi	RefSeq ID	Description	Peptide Sequence	Modifications	Observed m/z	Charge	Number of Missed Cleavages	Mascot Score	Exp Value
4506629	NP_000983.1	60S ribosomal protein L29 [Homo sapiens]	AQAAAPASVPAQAPK		689.378	2	0	77.87	1.2e-07
			AQAAAPASVPAQAPK		689.378	2	0	72.86	3.7e-07
			LAYIAHPK		456.77	2	0	36.92	0.00026
			LAYIAHPK		456.769	2	0	34.59	0.00045
gi	RefSeq ID	Description	Peptide Sequence	Modifications	Observed m/z	Charge	Number of Missed Cleavages	Mascot Score	Exp Value
62241042	NP_004437.2	bifunctional aminoacyl-tRNA synthetase [Homo sapiens]	NQGGGLSSSGAGEGQGPK		794.372	2	0	80.96	2.4e-08
			NQGGGLSSSGAGEGQGPK		794.372	2	0	78.13	5.4e-08
			VAVQGDVVR		471.772	2	0	38.16	0.00092
			VAVQGDVVR		471.772	2	0	27.42	0.012
gi	RefSeq ID	Description	Peptide Sequence	Modifications	Observed m/z	Charge	Number of Missed Cleavages	Mascot Score	Exp Value
4506717	NP_001023.1	40S ribosomal protein S29 isoform 1 [Homo sapiens]	GHQQLYWSHPR		704.847	2	0	83.77	2.1e-08
			GHQQLYWSHPR		704.847	2	0	68.8	6.5e-07
			GHQQLYWSHPR		470.234	3	0	44.66	0.00017
			GHQQLYWSHPR		470.234	3	0	26.6	0.012
gi	RefSeq ID	Description	Peptide Sequence	Modifications	Observed m/z	Charge	Number of Missed Cleavages	Mascot Score	Exp Value
4506691	NP_001011.1	40S ribosomal protein S16 [Homo sapiens]	GPLQSVQVFGR		594.33	2	0	60.71	4.8e-06
			LLEPVLLLGK		547.863	2	0	55.08	3.1e-06
			GPLQSVQVFGR		594.331	2	0	48.79	9.5e-05
			GGGHVAQIYAIR		621.342	2	0	39.77	0.00028
			TLLVADPR		442.763	2	0	31.58	0.0034
gi	RefSeq ID	Description	Peptide Sequence	Modifications	Observed m/z	Charge	Number of Missed Cleavages	Mascot Score	Exp Value
167466173	NP_005337.2	heat shock 70 kDa protein 1A/1B [Homo sapiens]	TTPSYVAFTDTER		744.354	2	0	59.5	3.6e-06
			VEIIANDQGNR		614.817	2	0	56.95	1e-05
			VEIIANDQGNR		614.818	2	0	55.44	1.3e-05
			SAVEDEGLK		474.236	2	0	28.6	0.007
			YKAEDEVQR		569.28	2	1	26.77	0.011
			YKAEDEVQR		569.28	2	1	25.47	0.01
			SAVEDEGLK		474.239	2	0	25.32	0.024
gi	RefSeq ID	Description	Peptide Sequence	Modifications	Observed m/z	Charge	Number of Missed Cleavages	Mascot Score	Exp Value
4502303	NP_001688.1	ATP synthase subunit O, mitochondrial precursor [Homo sapiens]	TDPSILGGMIVR		629.844	2	0	50.14	4.7e-05
			VAASVLNPYVK		580.838	2	0	48.66	4.3e-05
			YATALYSAASK		573.296	2	0	48.16	4.7e-05
			VAASVLNPYVK		580.837	2	0	47.03	0.00011
			TDPSILGGMIVR		629.846	2	0	45.18	0.00016
gi	RefSeq ID	Description	Peptide Sequence	Modifications	Observed m/z	Charge	Number of Missed Cleavages	Mascot Score	Exp Value
15431303	NP_000652.2	60S ribosomal protein L9 [Homo sapiens]	SVYAHFPINVVIQENGSLVEIR		828.781	3	0	63.82	1.7e-06
			TILSNQTVDIPENVDITLK		1057.07	2	0	59.61	5.7e-06
			TILSNQTVDIPENVDITLK		1057.07	2	0	54.83	1.4e-05
			TILSNQTVDIPENVDITLK		705.051	3	0	40.56	0.00045
gi	RefSeq ID	Description	Peptide Sequence	Modifications	Observed m/z	Charge	Number of Missed Cleavages	Mascot Score	Exp Value
4759160	NP_004166.1	small nuclear ribonucleoprotein Sm D3 [Homo sapiens]	VAQLEQVYIR		609.846	2	0	79.85	8.4e-08
			VAQLEQVYIR		609.846	2	0	72.12	5.5e-07
			FLILPDMLK		545.323	2	0	40.09	0.00046
			FLILPDMLK		545.323	2	0	30.65	0.004
gi	RefSeq ID	Description	Peptide Sequence	Modifications	Observed m/z	Charge	Number of Missed Cleavages	Mascot Score	Exp Value
31621305	NP_573566.2	leucine-rich PPR motif-containing protein, mitochondrial precursor [Homo sapiens]	TVLDQQQTPSR		636.831	2	0	65.17	1.6e-06
			TVLDQQQTPSR		636.831	2	0	63.46	2.4e-06
			LDSSAVLDTGK		553.29	2	0	58.84	7.5e-06
			MEEANIQPNR		601.285	2	0	32.22	0.0021
gi	RefSeq ID	Description	Peptide Sequence	Modifications	Observed m/z	Charge	Number of Missed Cleavages	Mascot Score	Exp Value
4502027	NP_000468.1	serum albumin preproprotein [Homo sapiens]	KVPQVSTPTLVEVSR		820.472	2	1	71.02	1.3e-07
			KVPQVSTPTLVEVSR		820.472	2	1	60.51	1.5e-06
			KVPQVSTPTLVEVSR		547.317	3	1	44.3	8e-05
			YLYEIAR		464.251	2	0	31.65	0.0018
gi	RefSeq ID	Description	Peptide Sequence	Modifications	Observed m/z	Charge	Number of Missed Cleavages	Mascot Score	Exp Value
24234750	NP_036350.2	interleukin enhancer-binding factor 3 isoform a [Homo sapiens]	EDITQSAQHALR		684.847	2	0	80.25	5.3e-08
			FNYSGSGGR		472.715	2	0	52.07	1.7e-05
			NPVMELNEK		537.269	2	0	43.39	7.3e-05
			AVSDWIDEQEK		660.31	2	0	34.17	0.0012
gi	RefSeq ID	Description	Peptide Sequence	Modifications	Observed m/z	Charge	Number of Missed Cleavages	Mascot Score	Exp Value
18860831	NP_570844.1	dynamin-like 120 kDa protein, mitochondrial isoform 2 [Homo sapiens]	ESVEQQADSFK		634.294	2	0	58.55	5e-06
			ESVEQQADSFK		634.295	2	0	50.19	2.3e-05
			VVVVGDQSAGK		529.796	2	0	47.93	0.00013
			ESVEQQADSFK		634.294	2	0	39.57	0.00044
			VVVVGDQSAGK		529.796	2	0	36.11	0.0021
gi	RefSeq ID	Description	Peptide Sequence	Modifications	Observed m/z	Charge	Number of Missed Cleavages	Mascot Score	Exp Value
21687102	NP_660304.1	mitochondrial import inner membrane translocase subunit TIM14 isoform 1 [Homo sapiens]	ASTVVAVGLTIAAAGFAGR	Acetyl (Protein N-term)	887.497	2	0	138.5	3.7e-14
			DLLEGQAK		437.238	2	0	29.33	0.011
			HMEPQVK		434.721	2	0	26.02	0.011
gi	RefSeq ID	Description	Peptide Sequence	Modifications	Observed m/z	Charge	Number of Missed Cleavages	Mascot Score	Exp Value
4506613	NP_000974.1	60S ribosomal protein L22 proprotein [Homo sapiens]	AGNLGGGVVTIER		621.843	2	0	61.5	5.1e-06
			ITVTSEVPFSK		604.332	2	0	60.69	4.6e-06
			AGNLGGGVVTIER		621.844	2	0	58.59	1.3e-05
			ESYELR		398.695	2	0	32.76	0.0019
gi	RefSeq ID	Description	Peptide Sequence	Modifications	Observed m/z	Charge	Number of Missed Cleavages	Mascot Score	Exp Value
20127408	NP_000173.2	trifunctional enzyme subunit alpha, mitochondrial precursor [Homo sapiens]	TLQEVTQLSQEAQR		815.923	2	0	80.96	4.6e-08
			ILQEGVDPK		499.78	2	0	56.88	9.8e-06
			SEVSSDEDIQFR		706.321	2	0	53.53	1.3e-05
gi	RefSeq ID	Description	Peptide Sequence	Modifications	Observed m/z	Charge	Number of Missed Cleavages	Mascot Score	Exp Value
145309326	NP_002284.3	laminin subunit gamma-1 precursor [Homo sapiens]	EAQQALGSAAADATEAK		816.399	2	0	96.98	1e-09
			NTIEETGNLAEQAR		773.38	2	0	76.37	1.1e-07
gi	RefSeq ID	Description	Peptide Sequence	Modifications	Observed m/z	Charge	Number of Missed Cleavages	Mascot Score	Exp Value
55749531	NP_006833.2	splicing factor 3B subunit 2 [Homo sapiens]	VGEPVALSEEER		657.831	2	0	66.11	1.2e-06
			VGEPVALSEEER		657.831	2	0	52.54	2.1e-05
			AAVLLEQER		514.792	2	0	43.67	0.0004
			VGEPVALSEEER		657.831	2	0	36.74	0.001
			GPPPPPGDENR		566.773	2	0	28.22	0.0047
gi	RefSeq ID	Description	Peptide Sequence	Modifications	Observed m/z	Charge	Number of Missed Cleavages	Mascot Score	Exp Value
215490089	NP_005861.2	histone deacetylase complex subunit SAP18 [Homo sapiens]	KGTDDSMTLQSQK		719.847	2	1	55.99	7.9e-06
			GTDDSMTLQSQK		655.799	2	0	46.42	5.2e-05
			GTDDSMTLQSQK		655.799	2	0	46.39	4.2e-05
			KGTDDSMTLQSQK		480.233	3	1	39.67	0.00035
			EIGSTMSGR		469.224	2	0	26.15	0.009
gi	RefSeq ID	Description	Peptide Sequence	Modifications	Observed m/z	Charge	Number of Missed Cleavages	Mascot Score	Exp Value
45439306	NP_001340.2	aspartyl-tRNA synthetase, cytoplasmic [Homo sapiens]	GEEILSGAQR		530.276	2	0	61.68	6.5e-06
			FQTEIQTVNK		604.319	2	0	51.85	5.1e-05
			GEEILSGAQR		530.276	2	0	46.91	0.00018
			TSTSQAVFR		498.76	2	0	33.8	0.0023
			TSTSQAVFR		498.76	2	0	30.68	0.0047
			TSTSQAVFR		498.759	2	0	25.72	0.013
gi	RefSeq ID	Description	Peptide Sequence	Modifications	Observed m/z	Charge	Number of Missed Cleavages	Mascot Score	Exp Value
19923969	NP_612451.1	coiled-coil domain-containing protein 124 [Homo sapiens]	VLEEGSVEAR		544.783	2	0	54.59	2.3e-05
			VLEEGSVEAR		544.782	2	0	54.46	2.7e-05
			VLEEGSVEAR		544.782	2	0	44.66	0.00025
			SPDNPMNQR		529.738	2	0	34.44	0.00047
			SPDNPMNQR		529.738	2	0	31.1	0.001
gi	RefSeq ID	Description	Peptide Sequence	Modifications	Observed m/z	Charge	Number of Missed Cleavages	Mascot Score	Exp Value
4885281	NP_005262.1	glutamate dehydrogenase 1, mitochondrial precursor [Homo sapiens]	IIAEGANGPTTPEADK		792.399	2	0	71.03	4e-07
			YSTDVSVDEVK		621.298	2	0	58.64	4.4e-06
			YSTDVSVDEVK		621.299	2	0	52.14	1.8e-05
gi	RefSeq ID	Description	Peptide Sequence	Modifications	Observed m/z	Charge	Number of Missed Cleavages	Mascot Score	Exp Value
11415026	NP_000971.1	60S ribosomal protein L18a [Homo sapiens]	FWYFVSQLK		609.321	2	0	51.21	5.3e-05
			IFAPNHVVAK		548.319	2	0	43.98	5.4e-05
			VEEIAASK		423.732	2	0	40.39	0.001
			NFGIWLR		453.254	2	0	34.32	0.0013
			AHSIQIMK		464.258	2	0	30.5	0.0017
gi	RefSeq ID	Description	Peptide Sequence	Modifications	Observed m/z	Charge	Number of Missed Cleavages	Mascot Score	Exp Value
4507677	NP_003290.1	endoplasmin precursor [Homo sapiens]	DISTNYYASQK		645.304	2	0	60.73	1.5e-06
			DISTNYYASQK		645.305	2	0	60.65	1.5e-06
			DISTNYYASQK		645.304	2	0	53.54	8e-06
gi	RefSeq ID	Description	Peptide Sequence	Modifications	Observed m/z	Charge	Number of Missed Cleavages	Mascot Score	Exp Value
18104948	NP_000973.2	60S ribosomal protein L21 [Homo sapiens]	VYNVTQHAVGIVVNK		820.959	2	0	82.23	1.9e-08
			HGVVPLATYMR		622.335	2	0	45.15	0.00023
			HGVVPLATYMR		622.334	2	0	42.46	0.00037
			GTWVQLK		416.24	2	0	27.66	0.0075
			GTWVQLK		416.24	2	0	26.46	0.017
gi	RefSeq ID	Description	Peptide Sequence	Modifications	Observed m/z	Charge	Number of Missed Cleavages	Mascot Score	Exp Value
9910382	NP_064628.1	mitochondrial import receptor subunit TOM22 homolog [Homo sapiens]	LQMEQQQQLQQR		779.395	2	0	89.43	5.8e-09
			LQMEQQQQLQQR		779.394	2	0	74.97	2e-07
gi	RefSeq ID	Description	Peptide Sequence	Modifications	Observed m/z	Charge	Number of Missed Cleavages	Mascot Score	Exp Value
4507127	NP_003084.1	U1 small nuclear ribonucleoprotein C [Homo sapiens]	WMEEQAQSLIDK		739.353	2	0	86.76	1.1e-08
			WMEEQAQSLIDK		739.352	2	0	76.7	9e-08
gi	RefSeq ID	Description	Peptide Sequence	Modifications	Observed m/z	Charge	Number of Missed Cleavages	Mascot Score	Exp Value
4505185	NP_002406.1	macrophage migration inhibitory factor [Homo sapiens]	PMFIVNTNVPR		644.348	2	0	81.5	6.2e-08
			PMFIVNTNVPR		644.347	2	0	81.07	6.9e-08
gi	RefSeq ID	Description	Peptide Sequence	Modifications	Observed m/z	Charge	Number of Missed Cleavages	Mascot Score	Exp Value
4506701	NP_001016.1	40S ribosomal protein S23 [Homo sapiens]	VANVSLLALYK		595.86	2	0	73.28	8.7e-08
			GHAVGDIPGVR		539.295	2	0	35.9	0.0018
			GHAVGDIPGVR		539.295	2	0	33.03	0.0035
			GHAVGDIPGVR		539.295	2	0	30.57	0.0061
			GHAVGDIPGVR		539.294	2	0	28.31	0.0093
gi	RefSeq ID	Description	Peptide Sequence	Modifications	Observed m/z	Charge	Number of Missed Cleavages	Mascot Score	Exp Value
156071459	NP_001143.2	ADP/ATP translocase 2 [Homo sapiens]	DFLAGGVAAAISK		610.338	2	0	70.9	6.9e-07
			YFPTQALNFAFK		723.874	2	0	68.08	1.5e-06
			LLLQVQHASK		568.843	2	0	34.24	0.00077
gi	RefSeq ID	Description	Peptide Sequence	Modifications	Observed m/z	Charge	Number of Missed Cleavages	Mascot Score	Exp Value
4504257	NP_003509.1	histone H2B type 1-C/E/F/G/I [Homo sapiens]	AMGIMNSFVNDIFER		872.415	2	0	117.54	8.8e-12
			QVHPDTGISSK		390.203	3	0	35	0.0017
gi	RefSeq ID	Description	Peptide Sequence	Modifications	Observed m/z	Charge	Number of Missed Cleavages	Mascot Score	Exp Value
4506605	NP_000969.1	60S ribosomal protein L23 [Homo sapiens]	LPAAGVGDMVMATVK		730.386	2	0	77.76	1.1e-07
			GSAITGPVAK		450.761	2	0	47.71	0.00011
			GSAITGPVAK		450.761	2	0	47.44	0.00017
gi	RefSeq ID	Description	Peptide Sequence	Modifications	Observed m/z	Charge	Number of Missed Cleavages	Mascot Score	Exp Value
4506693	NP_001012.1	40S ribosomal protein S17 [Homo sapiens]	IAGYVTHLMK		566.813	2	0	48.85	7.2e-05
			IAGYVTHLMK		566.813	2	0	47.51	9.8e-05
			LGNDFHTNK		523.257	2	0	42.95	9.6e-05
			LLDFGSLSNLQVTQPTVGMNFK		803.755	3	0	42.23	0.00036
gi	RefSeq ID	Description	Peptide Sequence	Modifications	Observed m/z	Charge	Number of Missed Cleavages	Mascot Score	Exp Value
4502277	NP_001668.1	sodium/potassium-transporting ATPase subunit beta-1 [Homo sapiens]	AYGENIGYSEK		615.787	2	0	61.43	1.2e-06
			AYGENIGYSEK		615.785	2	0	51.85	1.5e-05
			AYGENIGYSEK		615.785	2	0	46.18	5.4e-05
gi	RefSeq ID	Description	Peptide Sequence	Modifications	Observed m/z	Charge	Number of Missed Cleavages	Mascot Score	Exp Value
4758302	NP_004441.1	enhancer of rudimentary homolog [Homo sapiens]	SHTILLVQPTK	Acetyl (Protein N-term)	639.875	2	0	72.08	1.9e-07
			ADTQTYQPYNK		664.81	2	0	47.92	4.2e-05
			ADTQTYQPYNK		664.81	2	0	38.72	0.00033
gi	RefSeq ID	Description	Peptide Sequence	Modifications	Observed m/z	Charge	Number of Missed Cleavages	Mascot Score	Exp Value
6912676	NP_036377.1	SNW domain-containing protein 1 [Homo sapiens]	TSNEVQYDQR		620.284	2	0	58.1	3e-06
			TSNEVQYDQR		620.284	2	0	56.77	4.1e-06
			YTPSQQGVAFNSGAK		777.882	2	0	42.57	0.00022
gi	RefSeq ID	Description	Peptide Sequence	Modifications	Observed m/z	Charge	Number of Missed Cleavages	Mascot Score	Exp Value
10835063	NP_002511.1	nucleophosmin isoform 1 [Homo sapiens]	GPSSVEDIK		466.24	2	0	70.33	5.4e-07
			GPSSVEDIK		466.24	2	0	58.51	1.1e-05
			MQASIEK		403.707	2	0	29.42	0.01
			MQASIEK	Oxidation (M)	411.704	2	0	28.99	0.0086
gi	RefSeq ID	Description	Peptide Sequence	Modifications	Observed m/z	Charge	Number of Missed Cleavages	Mascot Score	Exp Value
5454064	NP_006319.1	RNA-binding protein 14 isoform 1 [Homo sapiens]	YSGSYNDYLR		619.279	2	0	67.54	2.3e-07
			LSESQLSFR		533.78	2	0	59.19	7.8e-06
			ASYDDPYKK		543.758	2	1	29.1	0.0042
gi	RefSeq ID	Description	Peptide Sequence	Modifications	Observed m/z	Charge	Number of Missed Cleavages	Mascot Score	Exp Value
8922944	NP_060832.1	protein lin-7 homolog C [Homo sapiens]	EQNSPIYISR		603.809	2	0	52.24	5.7e-05
			VLEEMESR		496.739	2	0	50.13	7.2e-05
			VLEEMESR		496.739	2	0	47.64	0.00012
			VLEEMESR		496.739	2	0	31.49	0.0046
gi	RefSeq ID	Description	Peptide Sequence	Modifications	Observed m/z	Charge	Number of Missed Cleavages	Mascot Score	Exp Value
260436922	NP_001159506.1	suprabasin isoform 1 precursor [Homo sapiens]	FGQGVDNAAGQAGNEAGR		859.896	2	0	84.2	1.2e-08
			FGQGVHHAAGQAGNEAGR		588.616	3	0	54.94	1.2e-05
gi	RefSeq ID	Description	Peptide Sequence	Modifications	Observed m/z	Charge	Number of Missed Cleavages	Mascot Score	Exp Value
4507231	NP_003134.1	single-stranded DNA-binding protein, mitochondrial precursor [Homo sapiens]	VGQDPVLR		442.254	2	0	54.77	1.6e-05
			VGQDPVLR		442.253	2	0	53.09	2.5e-05
			VGQDPVLR		442.253	2	0	51.7	3.2e-05
gi	RefSeq ID	Description	Peptide Sequence	Modifications	Observed m/z	Charge	Number of Missed Cleavages	Mascot Score	Exp Value
156416003	NP_004159.2	succinate dehydrogenase [ubiquinone] flavoprotein subunit, mitochondrial precursor [Homo sapiens]	NTVVATGGYGR		547.782	2	0	51.36	3.8e-05
			NTVVATGGYGR		547.784	2	0	50.25	5.9e-05
			KHTLSYVDVGTGK		702.878	2	1	45.82	0.00019
			AFGGQSLK		404.222	2	0	25.64	0.04
			IDEYDYSKPIQGQQK		604.632	3	0	25.35	0.011
gi	RefSeq ID	Description	Peptide Sequence	Modifications	Observed m/z	Charge	Number of Missed Cleavages	Mascot Score	Exp Value
4507879	NP_003365.1	voltage-dependent anion-selective channel protein 1 [Homo sapiens]	LTFDSSFSPNTGK		700.839	2	0	62.96	2.1e-06
			LTLSALLDGK		515.812	2	0	56.28	1.1e-05
			VTGSLETK		417.731	2	0	30.78	0.0066
			VTGSLETK		417.733	2	0	27.14	0.011
gi	RefSeq ID	Description	Peptide Sequence	Modifications	Observed m/z	Charge	Number of Missed Cleavages	Mascot Score	Exp Value
154354962	NP_001093639.1	mitochondrial inner membrane protein isoform 2 [Homo sapiens]	GIEQAVQSHAVAEEEAR		912.449	2	0	53.92	2.2e-05
			YSTSGSSGLTTGK		623.301	2	0	53.67	1.5e-05
			SEFEQNLSEK		605.783	2	0	39.92	0.00035
			VQEQELK		437.237	2	0	32.24	0.0095
gi	RefSeq ID	Description	Peptide Sequence	Modifications	Observed m/z	Charge	Number of Missed Cleavages	Mascot Score	Exp Value
57164975	NP_000347.2	treacle protein isoform b [Homo sapiens]	LGAGEGGEASVSPEK		694.339	2	0	78.01	8.8e-08
			GMGTVEGGDQSNPK		688.81	2	0	57.55	3.5e-06
gi	RefSeq ID	Description	Peptide Sequence	Modifications	Observed m/z	Charge	Number of Missed Cleavages	Mascot Score	Exp Value
149999611	NP_003125.3	signal recognition particle 14 kDa protein [Homo sapiens]	TSGSVYITLK		534.802	2	0	56.18	6.9e-06
			KGTVEGFEPADNK		696.344	2	1	42.87	0.00036
			KGTVEGFEPADNK		696.344	2	1	40.07	0.0007
			GTVEGFEPADNK		632.297	2	0	35.17	0.0014
gi	RefSeq ID	Description	Peptide Sequence	Modifications	Observed m/z	Charge	Number of Missed Cleavages	Mascot Score	Exp Value
4506609	NP_000972.1	60S ribosomal protein L19 [Homo sapiens]	LLADQAEAR		493.768	2	0	71.68	5.3e-07
			LLADQAEAR		493.767	2	0	56.42	1.8e-05
			ILMEHIHK		510.785	2	0	26	0.0098
gi	RefSeq ID	Description	Peptide Sequence	Modifications	Observed m/z	Charge	Number of Missed Cleavages	Mascot Score	Exp Value
14141152	NP_005959.2	heterogeneous nuclear ribonucleoprotein M isoform a [Homo sapiens]	QGGGGGGGSVPGIER		642.819	2	0	65	1e-06
			MGQTMER		426.688	2	0	45.37	6.7e-05
			MGQTMER		426.688	2	0	32.3	0.0014
			VGSEIER		395.208	2	0	26.16	0.043
gi	RefSeq ID	Description	Peptide Sequence	Modifications	Observed m/z	Charge	Number of Missed Cleavages	Mascot Score	Exp Value
284795266	NP_067026.3	signal recognition particle receptor subunit beta [Homo sapiens]	SAAPSTLDSSSTAPAQLGK		894.952	2	0	66.81	1.3e-06
			SAAPSTLDSSSTAPAQLGK		894.953	2	0	64.75	2e-06
gi	RefSeq ID	Description	Peptide Sequence	Modifications	Observed m/z	Charge	Number of Missed Cleavages	Mascot Score	Exp Value
16579885	NP_000959.2	60S ribosomal protein L4 [Homo sapiens]	AAAAAAALQAK		478.78	2	0	81.9	5.7e-08
			NIPGITLLNVSK		634.883	2	0	40.1	0.00034
			QPYAVSELAGHQTSAESWGTGR		778.038	3	0	29.47	0.0041
gi	RefSeq ID	Description	Peptide Sequence	Modifications	Observed m/z	Charge	Number of Missed Cleavages	Mascot Score	Exp Value
4507839	NP_003355.1	uridine phosphorylase 1 [Homo sapiens]	LEGDQISSPR		551.282	2	0	68.95	8.8e-07
			LEGDQISSPR		551.281	2	0	64.65	2.2e-06
gi	RefSeq ID	Description	Peptide Sequence	Modifications	Observed m/z	Charge	Number of Missed Cleavages	Mascot Score	Exp Value
50593002	NP_003081.2	U2 small nuclear ribonucleoprotein A~ [Homo sapiens]	NAIANASTLAEVER		729.881	2	0	86.2	1.8e-08
			KGGPSPGDVEAIK		627.839	2	1	38.32	0.0013
			KGGPSPGDVEAIK		627.84	2	1	31.22	0.0063
gi	RefSeq ID	Description	Peptide Sequence	Modifications	Observed m/z	Charge	Number of Missed Cleavages	Mascot Score	Exp Value
4758988	NP_004152.1	ras-related protein Rab-1A isoform 1 [Homo sapiens]	MGPGATAGGAEK		523.75	2	0	63.23	2e-06
			LQIWDTAGQER		658.833	2	0	42.15	0.00047
			LQIWDTAGQER		658.834	2	0	41.84	0.00046
gi	RefSeq ID	Description	Peptide Sequence	Modifications	Observed m/z	Charge	Number of Missed Cleavages	Mascot Score	Exp Value
21361181	NP_000692.2	sodium/potassium-transporting ATPase subunit alpha-1 isoform a [Homo sapiens]	VDNSSLTGESEPQTR		810.38	2	0	87.75	5.8e-09
			DKYEPAAVSEQGDKK		555.61	3	2	43.21	0.00032
gi	RefSeq ID	Description	Peptide Sequence	Modifications	Observed m/z	Charge	Number of Missed Cleavages	Mascot Score	Exp Value
28875797	NP_056422.2	chromatin target of PRMT1 protein isoform 1 [Homo sapiens]	ASMQQQQQLASAR		723.86	2	0	64.25	1.9e-06
			LAQQMENRPSVQAALK		892.478	2	0	48.77	6.4e-05
			LAQQMENRPSVQAALK		892.478	2	0	36.13	0.0013
gi	RefSeq ID	Description	Peptide Sequence	Modifications	Observed m/z	Charge	Number of Missed Cleavages	Mascot Score	Exp Value
6912482	NP_036450.1	LETM1 and EF-hand domain-containing protein 1, mitochondrial precursor [Homo sapiens]	VAEVEGEQVDNK		658.82	2	0	110.34	3.6e-11
gi	RefSeq ID	Description	Peptide Sequence	Modifications	Observed m/z	Charge	Number of Missed Cleavages	Mascot Score	Exp Value
167234419	NP_005110.2	thyroid hormone receptor-associated protein 3 [Homo sapiens]	ASAVSELSPR		508.771	2	0	42.28	0.00052
			EQTFSGGTSQDTK		693.313	2	0	42.18	7.6e-05
			EESAASGGAAYTK		621.287	2	0	39.89	0.00026
			GSFSDTGLGDGK		570.762	2	0	33.57	0.001
gi	RefSeq ID	Description	Peptide Sequence	Modifications	Observed m/z	Charge	Number of Missed Cleavages	Mascot Score	Exp Value
4504301	NP_003529.1	histone H4 [Homo sapiens]	DNIQGITKPAIR		663.38	2	0	54.85	1.3e-05
			ISGLIYEETR		590.814	2	0	54.23	2.4e-05
			DAVTYTEHAK		567.776	2	0	37.01	0.0012
gi	RefSeq ID	Description	Peptide Sequence	Modifications	Observed m/z	Charge	Number of Missed Cleavages	Mascot Score	Exp Value
4506697	NP_001014.1	40S ribosomal protein S20 isoform 2 [Homo sapiens]	TPVEPEVAIHR		624.341	2	0	44.48	0.00029
			TPVEPEVAIHR		416.563	3	0	42.63	0.00045
			TPVEPEVAIHR		416.563	3	0	42.15	0.00052
			LIDLHSPSEIVK		675.886	2	0	34.8	0.0011
gi	RefSeq ID	Description	Peptide Sequence	Modifications	Observed m/z	Charge	Number of Missed Cleavages	Mascot Score	Exp Value
4557235	NP_000009.1	very long-chain specific acyl-CoA dehydrogenase, mitochondrial isoform 1 precursor [Homo sapiens]	ALEQFATVVEAK		653.356	2	0	73.2	3.1e-07
			TPVTDPATGAVK		578.814	2	0	38.51	0.0007
			SDSHPSDALTR		395.854	3	0	35.71	0.0011
gi	RefSeq ID	Description	Peptide Sequence	Modifications	Observed m/z	Charge	Number of Missed Cleavages	Mascot Score	Exp Value
4507123	NP_003083.1	U2 small nuclear ribonucleoprotein B~~ [Homo sapiens]	TVEQTATTTNK		597.304	2	0	69.79	6.5e-07
			GQAFVIFK		455.263	2	0	36.43	0.00023
			GQAFVIFK		455.263	2	0	31.72	0.00067
gi	RefSeq ID	Description	Peptide Sequence	Modifications	Observed m/z	Charge	Number of Missed Cleavages	Mascot Score	Exp Value
55749577	NP_001142.2	ADP/ATP translocase 1 [Homo sapiens]	YFPTQALNFAFK		723.874	2	0	68.08	1.5e-06
			AAYFGVYDTAK		603.297	2	0	42.4	0.00028
			LLLQVQHASK		568.843	2	0	34.24	0.00077
gi	RefSeq ID	Description	Peptide Sequence	Modifications	Observed m/z	Charge	Number of Missed Cleavages	Mascot Score	Exp Value
4505591	NP_002565.1	peroxiredoxin-1 [Homo sapiens]	QITVNDLPVGR		606.341	2	0	41.73	0.00042
			SVDETLR		410.215	2	0	36.12	0.0029
			SVDETLR		410.214	2	0	36.1	0.0022
			ATAVMPDGQFK		582.791	2	0	35.86	0.00097
			TIAQDYGVLK		554.306	2	0	30.39	0.006
			TIAQDYGVLK		554.306	2	0	29.52	0.007
gi	RefSeq ID	Description	Peptide Sequence	Modifications	Observed m/z	Charge	Number of Missed Cleavages	Mascot Score	Exp Value
4506607	NP_000970.1	60S ribosomal protein L18 [Homo sapiens]	TAVVVGTITDDVR		673.37	2	0	69.49	6e-07
			TNSTFNQVVLK		625.841	2	0	55.16	1.5e-05
gi	RefSeq ID	Description	Peptide Sequence	Modifications	Observed m/z	Charge	Number of Missed Cleavages	Mascot Score	Exp Value
4506663	NP_000964.1	60S ribosomal protein L8 [Homo sapiens]	AVVGVVAGGGR		471.28	2	0	61.01	3.6e-06
			AVVGVVAGGGR		471.279	2	0	54.2	1.9e-05
			AVDFAER		404.203	2	0	28.74	0.0084
gi	RefSeq ID	Description	Peptide Sequence	Modifications	Observed m/z	Charge	Number of Missed Cleavages	Mascot Score	Exp Value
109638749	NP_008878.3	signal recognition particle 72 kDa protein [Homo sapiens]	GTQGATAGASSELDASK		775.869	2	0	63.84	1.8e-06
			GTQGATAGASSELDASK		775.869	2	0	60.27	4.2e-06
gi	RefSeq ID	Description	Peptide Sequence	Modifications	Observed m/z	Charge	Number of Missed Cleavages	Mascot Score	Exp Value
76150623	NP_006161.2	putative ribosomal RNA methyltransferase NOP2 [Homo sapiens]	TQASSSFQDSSQPAGK		813.375	2	0	72.85	1.8e-07
			TQASSSFQDSSQPAGK		813.375	2	0	49.01	3e-05
gi	RefSeq ID	Description	Peptide Sequence	Modifications	Observed m/z	Charge	Number of Missed Cleavages	Mascot Score	Exp Value
8923271	NP_060218.1	pre-mRNA-splicing factor CWC25 homolog [Homo sapiens]	LESASTSSLEDR		647.81	2	0	66.54	1e-06
			NQGLQGPLTAEQK		692.365	2	0	48.89	5.7e-05
			EVLNNPVK		456.761	2	0	26.24	0.0096
gi	RefSeq ID	Description	Peptide Sequence	Modifications	Observed m/z	Charge	Number of Missed Cleavages	Mascot Score	Exp Value
7657441	NP_055706.1	28 kDa heat- and acid-stable phosphoprotein [Homo sapiens]	QYTSPEEIDAQLQAEK		925.445	2	0	69.37	5.6e-07
			QYTSPEEIDAQLQAEK		925.444	2	0	52.05	3e-05
gi	RefSeq ID	Description	Peptide Sequence	Modifications	Observed m/z	Charge	Number of Missed Cleavages	Mascot Score	Exp Value
5802974	NP_006784.1	thioredoxin-dependent peroxide reductase, mitochondrial isoform a precursor [Homo sapiens]	HLSVNDLPVGR		603.833	2	0	50.65	5.2e-05
			GTAVVNGEFK		511.268	2	0	45.67	0.00022
			GLFIIDPNGVIK		643.38	2	0	43.21	7.2e-05
gi	RefSeq ID	Description	Peptide Sequence	Modifications	Observed m/z	Charge	Number of Missed Cleavages	Mascot Score	Exp Value
5453539	NP_006443.1	multifunctional protein ADE2 isoform 2 [Homo sapiens]	DQITAGNAAR		508.76	2	0	45.84	0.00012
			DQITAGNAAR		508.76	2	0	45.17	0.00016
			EVTPEGLQMVK		615.824	2	0	35.99	0.0021
			EVTPEGLQMVK		615.823	2	0	33.27	0.0022
gi	RefSeq ID	Description	Peptide Sequence	Modifications	Observed m/z	Charge	Number of Missed Cleavages	Mascot Score	Exp Value
91208426	NP_006436.3	pre-mRNA-processing-splicing factor 8 [Homo sapiens]	EQSQLTATQTR		631.821	2	0	45.42	0.00017
			EQSQLTATQTR		631.821	2	0	42.5	0.00039
			EQSQLTATQTR		631.821	2	0	41.04	0.00043
			EQSQLTATQTR		631.821	2	0	27.55	0.0097
gi	RefSeq ID	Description	Peptide Sequence	Modifications	Observed m/z	Charge	Number of Missed Cleavages	Mascot Score	Exp Value
8923390	NP_060282.1	coiled-coil-helix-coiled-coil-helix domain-containing protein 3, mitochondrial precursor [Homo sapiens]	VTTEQYQK		498.753	2	0	62.76	3e-06
			YSGAYGASVSDEELK		788.362	2	0	55.45	6.7e-06
gi	RefSeq ID	Description	Peptide Sequence	Modifications	Observed m/z	Charge	Number of Missed Cleavages	Mascot Score	Exp Value
19913410	NP_059447.2	major vault protein [Homo sapiens]	IEGEGSVLQAK		565.806	2	0	66.12	2.4e-06
			GPLEYVPSAK		530.787	2	0	34.45	0.0016
			GPLEYVPSAK		530.786	2	0	34.2	0.0047
			ILDQSEAEK		516.765	2	0	28.04	0.013
gi	RefSeq ID	Description	Peptide Sequence	Modifications	Observed m/z	Charge	Number of Missed Cleavages	Mascot Score	Exp Value
4759158	NP_004588.1	small nuclear ribonucleoprotein Sm D2 isoform 1 [Homo sapiens]	SLLNKPK	Acetyl (Protein N-term)	421.261	2	0	38.01	0.00064
			SEMTPEELQK		596.282	2	0	34.75	0.0008
			SEMTPEELQK		596.282	2	0	30.31	0.0024
			SLLNKPK	Acetyl (Protein N-term)	421.26	2	0	28.72	0.0086
gi	RefSeq ID	Description	Peptide Sequence	Modifications	Observed m/z	Charge	Number of Missed Cleavages	Mascot Score	Exp Value
48762932	NP_006576.2	T-complex protein 1 subunit theta [Homo sapiens]	GEENLMDAQVK		617.293	2	0	61.07	1.6e-06
			VADMALHYANK		616.808	2	0	50.02	7.1e-05
			ANEVISK		380.714	2	0	25.64	0.06
gi	RefSeq ID	Description	Peptide Sequence	Modifications	Observed m/z	Charge	Number of Missed Cleavages	Mascot Score	Exp Value
50726968	NP_005917.2	microfibrillar-associated protein 1 [Homo sapiens]	DFSAPTLEDHFNK		760.855	2	0	60.31	3.1e-06
			DFSAPTLEDHFNK		760.855	2	0	40.28	0.00035
			QPPIQSTAGAVPVR		710.899	2	0	28.91	0.0073
			ISEDVEER		488.733	2	0	26.14	0.013
gi	RefSeq ID	Description	Peptide Sequence	Modifications	Observed m/z	Charge	Number of Missed Cleavages	Mascot Score	Exp Value
4506685	NP_001008.1	40S ribosomal protein S13 [Homo sapiens]	GLSQSALPYR		546.296	2	0	54.01	2.5e-05
			GLTPSQIGVILR		627.383	2	0	40.46	0.00019
			DSHGVAQVR		484.749	2	0	39.94	0.00028
gi	RefSeq ID	Description	Peptide Sequence	Modifications	Observed m/z	Charge	Number of Missed Cleavages	Mascot Score	Exp Value
11225260	NP_003277.1	DNA topoisomerase 1 [Homo sapiens]	KLEEEEDGKLK		439.902	3	2	58.87	9.5e-06
			SGDHLHNDSQIEADFR	Acetyl (Protein N-term)	941.921	2	0	56.86	5e-06
gi	RefSeq ID	Description	Peptide Sequence	Modifications	Observed m/z	Charge	Number of Missed Cleavages	Mascot Score	Exp Value
4506649	NP_000958.1	60S ribosomal protein L3 isoform a [Homo sapiens]	NNASTDYDLSDK		671.792	2	0	80.12	1.1e-08
			FQTMEEK		456.71	2	0	29.91	0.0011
gi	RefSeq ID	Description	Peptide Sequence	Modifications	Observed m/z	Charge	Number of Missed Cleavages	Mascot Score	Exp Value
7305303	NP_038464.1	nck-associated protein 1 isoform 1 [Homo sapiens]	MTIIGVILSFR		625.372	2	0	86.49	5.6e-09
			SVLQPSQQK		507.783	2	0	28.54	0.0099
gi	RefSeq ID	Description	Peptide Sequence	Modifications	Observed m/z	Charge	Number of Missed Cleavages	Mascot Score	Exp Value
5174449	NP_006017.1	histone H1x [Homo sapiens]	ALVQNDTLLQVK		671.391	2	0	74.53	1.7e-07
			YSQLVVETIR		604.338	2	0	40.63	0.00051
gi	RefSeq ID	Description	Peptide Sequence	Modifications	Observed m/z	Charge	Number of Missed Cleavages	Mascot Score	Exp Value
26667180	NP_001212.2	calcium/calmodulin-dependent protein kinase type II subunit delta isoform 3 [Homo sapiens]	LTQYMDGSGMPK		664.304	2	0	85.35	7.3e-09
			IPTGQEYAAK		539.282	2	0	25.94	0.017
gi	RefSeq ID	Description	Peptide Sequence	Modifications	Observed m/z	Charge	Number of Missed Cleavages	Mascot Score	Exp Value
4826960	NP_005042.1	glutaminyl-tRNA synthetase [Homo sapiens]	EAATQAQQTLGSTIDK		831.421	2	0	72.23	3.7e-07
			NSALSAQLR		480.267	2	0	40.72	0.00098
gi	RefSeq ID	Description	Peptide Sequence	Modifications	Observed m/z	Charge	Number of Missed Cleavages	Mascot Score	Exp Value
4506625	NP_000981.1	60S ribosomal protein L27a [Homo sapiens]	TGAAPIIDVVR		556.328	2	0	70.12	3.1e-07
			LWTLVSEQTR		616.836	2	0	43.1	0.00043
gi	RefSeq ID	Description	Peptide Sequence	Modifications	Observed m/z	Charge	Number of Missed Cleavages	Mascot Score	Exp Value
30410792	NP_002809.2	proteasome activator complex subunit 2 [Homo sapiens]	DEAAYGELR		512.241	2	0	49.72	3.9e-05
			TKVEAFQTTISK		676.875	2	1	46.46	0.00012
			DEAAYGELR		512.241	2	0	34.87	0.001
gi	RefSeq ID	Description	Peptide Sequence	Modifications	Observed m/z	Charge	Number of Missed Cleavages	Mascot Score	Exp Value
193211616	NP_003625.2	protein NipSnap homolog 1 isoform 1 [Homo sapiens]	GWDENVYYTVPLVR		855.929	2	0	59.64	7.4e-06
			GWDENVYYTVPLVR		855.928	2	0	54.46	2.2e-05
gi	RefSeq ID	Description	Peptide Sequence	Modifications	Observed m/z	Charge	Number of Missed Cleavages	Mascot Score	Exp Value
15718687	NP_000996.2	40S ribosomal protein S3 [Homo sapiens]	GGKPEPPAMPQPVPTA		787.405	2	0	56.06	1.5e-05
			GGKPEPPAMPQPVPTA		787.406	2	0	45.4	0.00017
			DEILPTTPISEQK		735.888	2	0	29.2	0.0034
gi	RefSeq ID	Description	Peptide Sequence	Modifications	Observed m/z	Charge	Number of Missed Cleavages	Mascot Score	Exp Value
4505813	NP_003737.1	dynein light chain 1, cytoplasmic [Homo sapiens]	NFGSYVTHETK		641.807	2	0	59.47	4e-06
			NFGSYVTHETK		641.807	2	0	51.13	2.7e-05
gi	RefSeq ID	Description	Peptide Sequence	Modifications	Observed m/z	Charge	Number of Missed Cleavages	Mascot Score	Exp Value
41406084	NP_000572.2	glutathione peroxidase 1 isoform 1 [Homo sapiens]	DYTQMNELQR		649.297	2	0	47.9	4.3e-05
			EALPAPSDDATALMTDPK		921.944	2	0	43.73	0.0002
			YVRPGGGFEPNFMLFEK		663.331	3	0	34.06	0.0025
gi	RefSeq ID	Description	Peptide Sequence	Modifications	Observed m/z	Charge	Number of Missed Cleavages	Mascot Score	Exp Value
12056465	NP_001427.2	rRNA 2~-O-methyltransferase fibrillarin [Homo sapiens]	MLIAMVDVIFADVAQPDQTR		745.05	3	0	71.1	4.5e-07
			DHAVVVGVYRPPPK		511.956	3	0	38.6	0.00063
gi	RefSeq ID	Description	Peptide Sequence	Modifications	Observed m/z	Charge	Number of Missed Cleavages	Mascot Score	Exp Value
4504255	NP_002097.1	histone H2A.Z [Homo sapiens]	ATIAGGGVIPHIHK		685.899	2	0	55.07	9.8e-06
			HLQLAIR		425.766	2	0	35.04	0.00074
			GDEELDSLIK		559.784	2	0	33.11	0.0036
gi	RefSeq ID	Description	Peptide Sequence	Modifications	Observed m/z	Charge	Number of Missed Cleavages	Mascot Score	Exp Value
238776833	NP_005773.3	THO complex subunit 4 [Homo sapiens]	SLGTADVHFER		616.308	2	0	70.34	4.8e-07
			LLVSNLDFGVSDADIQELFAEFGTLK		947.823	3	0	38.43	0.00063
gi	RefSeq ID	Description	Peptide Sequence	Modifications	Observed m/z	Charge	Number of Missed Cleavages	Mascot Score	Exp Value
24308127	NP_061854.1	dnaJ homolog subfamily C member 10 precursor [Homo sapiens]	NFQEEQINTR		639.807	2	0	61.86	2.2e-06
			NDHIQVGR		469.744	2	0	36.66	0.00099
			WLLFFHFGK		597.827	2	0	28.74	0.0076
gi	RefSeq ID	Description	Peptide Sequence	Modifications	Observed m/z	Charge	Number of Missed Cleavages	Mascot Score	Exp Value
14165435	NP_112552.1	heterogeneous nuclear ribonucleoprotein K isoform b [Homo sapiens]	TDYNASVSVPDSSGPER		890.903	2	0	64.29	8e-07
			VVLIGGKPDR		527.323	2	0	40.81	0.00019
gi	RefSeq ID	Description	Peptide Sequence	Modifications	Observed m/z	Charge	Number of Missed Cleavages	Mascot Score	Exp Value
4505303	NP_002466.1	myosin light chain 6B [Homo sapiens]	ALGQNPTNAEVLK		677.87	2	0	58.38	6.9e-06
			ALGQNPTNAEVLK		677.87	2	0	50.36	5.8e-05
gi	RefSeq ID	Description	Peptide Sequence	Modifications	Observed m/z	Charge	Number of Missed Cleavages	Mascot Score	Exp Value
24497435	NP_002796.4	26S protease regulatory subunit 8 isoform 1 [Homo sapiens]	LEGGSGGDSEVQR		645.8	2	0	87.97	3.4e-09
gi	RefSeq ID	Description	Peptide Sequence	Modifications	Observed m/z	Charge	Number of Missed Cleavages	Mascot Score	Exp Value
6005854	NP_009204.1	prohibitin-2 isoform 2 [Homo sapiens]	EYTAAVEAK		491.248	2	0	51.44	3.4e-05
			IGGVQQDTILAEGLHFR		618.668	3	0	37.29	0.001
			QVAQQEAQR		529.272	2	0	27.62	0.0068
			VLSRPNAQELPSMYQR		944.989	2	0	25.57	0.012
gi	RefSeq ID	Description	Peptide Sequence	Modifications	Observed m/z	Charge	Number of Missed Cleavages	Mascot Score	Exp Value
66933016	NP_000875.2	inosine-5~-monophosphate dehydrogenase 2 [Homo sapiens]	VAQGVSGAVQDK		579.81	2	0	87.73	1.7e-08
gi	RefSeq ID	Description	Peptide Sequence	Modifications	Observed m/z	Charge	Number of Missed Cleavages	Mascot Score	Exp Value
19743813	NP_002202.2	integrin beta-1 isoform 1A precursor [Homo sapiens]	SAVTTVVNPK		508.293	2	0	54.17	3.4e-05
			SAVTTVVNPK		508.293	2	0	54.06	4.1e-05
gi	RefSeq ID	Description	Peptide Sequence	Modifications	Observed m/z	Charge	Number of Missed Cleavages	Mascot Score	Exp Value
68160937	NP_005073.2	E3 ubiquitin/ISG15 ligase TRIM25 [Homo sapiens]	ALLDASETTSTR		632.822	2	0	62.89	3.1e-06
			ALLDASETTSTR		632.823	2	0	44.63	0.00021
gi	RefSeq ID	Description	Peptide Sequence	Modifications	Observed m/z	Charge	Number of Missed Cleavages	Mascot Score	Exp Value
4503143	NP_001900.1	cathepsin D preproprotein [Homo sapiens]	VGFAEAAR		410.718	2	0	52.76	3.1e-05
			VGFAEAAR		410.718	2	0	40.51	0.00043
			VGFAEAAR		410.719	2	0	31.85	0.0025
gi	RefSeq ID	Description	Peptide Sequence	Modifications	Observed m/z	Charge	Number of Missed Cleavages	Mascot Score	Exp Value
4504425	NP_002119.1	high mobility group protein B1 [Homo sapiens]	IKGEHPGLSIGDVAK		760.926	2	1	63.37	1.5e-06
			IKGEHPGLSIGDVAK		507.619	3	1	31.98	0.0023
			IKGEHPGLSIGDVAK		507.62	3	1	25.93	0.01
gi	RefSeq ID	Description	Peptide Sequence	Modifications	Observed m/z	Charge	Number of Missed Cleavages	Mascot Score	Exp Value
14249678	NP_116294.1	splicing factor 45 [Homo sapiens]	SMGGAAIAPPTSLVEK		764.907	2	0	46.29	0.00013
			SMGGAAIAPPTSLVEK		764.907	2	0	41.92	0.00036
			LLQSQLQVK		528.824	2	0	35.64	0.0015
gi	RefSeq ID	Description	Peptide Sequence	Modifications	Observed m/z	Charge	Number of Missed Cleavages	Mascot Score	Exp Value
6005860	NP_009140.1	60S ribosomal protein L35 [Homo sapiens]	VLTVINQTQK		572.34	2	0	47	0.00013
			VLTVINQTQK		572.34	2	0	46.16	0.00016
			KYKPLDLRPK		629.388	2	1	26.34	0.0038
gi	RefSeq ID	Description	Peptide Sequence	Modifications	Observed m/z	Charge	Number of Missed Cleavages	Mascot Score	Exp Value
14150139	NP_115721.1	partner of Y14 and mago isoform 1 [Homo sapiens]	AAPTAASDQPDSAATTEK		866.406	2	0	82.96	1.3e-08
gi	RefSeq ID	Description	Peptide Sequence	Modifications	Observed m/z	Charge	Number of Missed Cleavages	Mascot Score	Exp Value
11545771	NP_071346.1	hypothetical protein LOC63877 [Homo sapiens]	AEELSNQLATR		616.317	2	0	82.37	4.1e-08
gi	RefSeq ID	Description	Peptide Sequence	Modifications	Observed m/z	Charge	Number of Missed Cleavages	Mascot Score	Exp Value
148596949	NP_004732.2	nucleolar and coiled-body phosphoprotein 1 [Homo sapiens]	VADNSFDAK		483.731	2	0	53.13	2.4e-05
			VADNSFDAK		483.73	2	0	35.78	0.0012
			VREEEIEVDSR		454.229	3	1	31.97	0.0038
gi	RefSeq ID	Description	Peptide Sequence	Modifications	Observed m/z	Charge	Number of Missed Cleavages	Mascot Score	Exp Value
24234747	NP_004506.2	interleukin enhancer-binding factor 2 [Homo sapiens]	ILPTLEAVAALGNK		705.422	2	0	82.09	1.4e-08
gi	RefSeq ID	Description	Peptide Sequence	Modifications	Observed m/z	Charge	Number of Missed Cleavages	Mascot Score	Exp Value
15431288	NP_009035.3	60S ribosomal protein L10a [Homo sapiens]	FLETVELQISLK		710.409	2	0	80.24	3.7e-08
gi	RefSeq ID	Description	Peptide Sequence	Modifications	Observed m/z	Charge	Number of Missed Cleavages	Mascot Score	Exp Value
21361376	NP_009096.2	splicing factor 3A subunit 2 [Homo sapiens]	TGSGGVASSSESNR		648.294	2	0	79.84	2.1e-08
gi	RefSeq ID	Description	Peptide Sequence	Modifications	Observed m/z	Charge	Number of Missed Cleavages	Mascot Score	Exp Value
4885225	NP_005234.1	RNA-binding protein EWS isoform 2 [Homo sapiens]	GDATVSYEDPPTAK		725.839	2	0	56.75	6.2e-06
			GGPGGPGGPGGPMGR		604.286	2	0	40.13	0.00035
gi	RefSeq ID	Description	Peptide Sequence	Modifications	Observed m/z	Charge	Number of Missed Cleavages	Mascot Score	Exp Value
4502297	NP_001678.1	ATP synthase subunit delta, mitochondrial precursor [Homo sapiens]	AQAELVGTADEATR		716.357	2	0	78.84	5.8e-08
gi	RefSeq ID	Description	Peptide Sequence	Modifications	Observed m/z	Charge	Number of Missed Cleavages	Mascot Score	Exp Value
21361565	NP_001679.2	ATP synthase subunit b, mitochondrial precursor [Homo sapiens]	HVVQSISTQQEK		692.365	2	0	59.02	5.6e-06
			SQQALVQK		451.258	2	0	30.7	0.017
			QASIQHIQNAIDTEK		848.438	2	0	26.6	0.015
			SQQALVQK		451.259	2	0	26.28	0.046
gi	RefSeq ID	Description	Peptide Sequence	Modifications	Observed m/z	Charge	Number of Missed Cleavages	Mascot Score	Exp Value
4758796	NP_004138.1	developmentally-regulated GTP-binding protein 1 [Homo sapiens]	GGGGGGPGEGFDVAK		631.294	2	0	58.9	3.2e-06
			GGGGGGPGEGFDVAK		631.294	2	0	34.1	0.00093
gi	RefSeq ID	Description	Peptide Sequence	Modifications	Observed m/z	Charge	Number of Missed Cleavages	Mascot Score	Exp Value
16117787	NP_000986.2	60S ribosomal protein L34 [Homo sapiens]	LSYNTASNK		499.251	2	0	76.57	7.3e-08
gi	RefSeq ID	Description	Peptide Sequence	Modifications	Observed m/z	Charge	Number of Missed Cleavages	Mascot Score	Exp Value
4506725	NP_000998.1	40S ribosomal protein S4, X isoform X isoform [Homo sapiens]	GIPHLVTHDAR		608.333	2	0	43.81	0.00034
			HPGSFDVVHVK		407.884	3	0	40.1	0.00039
			IGVITNR		386.738	2	0	30.98	0.017
			YALTGDEVK		498.255	2	0	25.26	0.013
gi	RefSeq ID	Description	Peptide Sequence	Modifications	Observed m/z	Charge	Number of Missed Cleavages	Mascot Score	Exp Value
38327634	NP_006764.3	ATP-dependent RNA helicase DDX18 [Homo sapiens]	ISDIQSQLEK		580.812	2	0	55.8	1.9e-05
			ISDIQSQLEK		580.812	2	0	33.31	0.0035
			MVNDAEPDTK		560.253	2	0	25.94	0.0053
gi	RefSeq ID	Description	Peptide Sequence	Modifications	Observed m/z	Charge	Number of Missed Cleavages	Mascot Score	Exp Value
9506859	NP_061932.1	mitochondrial import receptor subunit TOM7 homolog [Homo sapiens]	GADPGMPEPTVLSLLWG		870.438	2	0	47.39	8.5e-05
			WGFIPLVIYLGFK		776.951	2	0	44.37	4e-05
gi	RefSeq ID	Description	Peptide Sequence	Modifications	Observed m/z	Charge	Number of Missed Cleavages	Mascot Score	Exp Value
35493916	NP_002942.2	dolichyl-diphosphooligosaccharide--protein glycosyltransferase subunit 2 isoform 1 precursor [Homo sapiens]	YIANTVELR		539.798	2	0	41.85	0.00041
			YIANTVELR		539.798	2	0	39.62	0.00069
			YIANTVELR		539.798	2	0	34.06	0.0025
gi	RefSeq ID	Description	Peptide Sequence	Modifications	Observed m/z	Charge	Number of Missed Cleavages	Mascot Score	Exp Value
151101404	NP_002814.3	prothymosin alpha isoform 2 [Homo sapiens]	SDAAVDTSSEITTK	Acetyl (Protein N-term)	733.847	2	0	75.47	8.2e-08
gi	RefSeq ID	Description	Peptide Sequence	Modifications	Observed m/z	Charge	Number of Missed Cleavages	Mascot Score	Exp Value
20149619	NP_056325.2	dehydrogenase/reductase SDR family member 7B [Homo sapiens]	YGVMDTTTAQGR		650.304	2	0	75.22	9.9e-08
gi	RefSeq ID	Description	Peptide Sequence	Modifications	Observed m/z	Charge	Number of Missed Cleavages	Mascot Score	Exp Value
4826860	NP_004999.1	NHP2-like protein 1 [Homo sapiens]	QQIQSIQQSIER		729.389	2	0	50.33	7.2e-05
			QQIQSIQQSIER		729.389	2	0	46.28	0.0002
gi	RefSeq ID	Description	Peptide Sequence	Modifications	Observed m/z	Charge	Number of Missed Cleavages	Mascot Score	Exp Value
4506669	NP_000994.1	60S acidic ribosomal protein P1 isoform 1 [Homo sapiens]	AAGVNVEPFWPGLFAK		851.952	2	0	75.09	1.8e-07
gi	RefSeq ID	Description	Peptide Sequence	Modifications	Observed m/z	Charge	Number of Missed Cleavages	Mascot Score	Exp Value
5453599	NP_006127.1	F-actin-capping protein subunit alpha-2 [Homo sapiens]	DIQDSLTVSNEVQTAK		874.439	2	0	53.26	2.6e-05
			TSVETALR		438.744	2	0	42.5	0.00047
gi	RefSeq ID	Description	Peptide Sequence	Modifications	Observed m/z	Charge	Number of Missed Cleavages	Mascot Score	Exp Value
4557014	NP_001743.1	catalase [Homo sapiens]	ADVLTTGAGNPVGDK		707.864	2	0	54.38	1.8e-05
			LSQEDPDYGIR		646.809	2	0	38.31	0.00076
gi	RefSeq ID	Description	Peptide Sequence	Modifications	Observed m/z	Charge	Number of Missed Cleavages	Mascot Score	Exp Value
4758504	NP_004484.1	3-hydroxyacyl-CoA dehydrogenase type-2 isoform 1 [Homo sapiens]	GQTHTLEDFQR		666.321	2	0	46.79	5e-05
			LVAGEMGQNEPDQGGQR		893.413	2	0	42.75	0.00015
gi	RefSeq ID	Description	Peptide Sequence	Modifications	Observed m/z	Charge	Number of Missed Cleavages	Mascot Score	Exp Value
34932414	NP_031389.3	non-POU domain-containing octamer-binding protein isoform 1 [Homo sapiens]	AGEVFIHK		450.751	2	0	49.34	6.8e-05
			VELDNMPLR		543.784	2	0	28.95	0.0075
			VELDNMPLR		543.785	2	0	28.84	0.01
			RMEELHNQEVQK		514.256	3	1	26.19	0.015
gi	RefSeq ID	Description	Peptide Sequence	Modifications	Observed m/z	Charge	Number of Missed Cleavages	Mascot Score	Exp Value
4507129	NP_003085.1	small nuclear ribonucleoprotein E [Homo sapiens]	VMVQPINLIFR		665.39	2	0	57.06	9.2e-06
			GDNITLLQSVSN		630.825	2	0	34.08	0.0029
gi	RefSeq ID	Description	Peptide Sequence	Modifications	Observed m/z	Charge	Number of Missed Cleavages	Mascot Score	Exp Value
4826734	NP_004951.1	RNA-binding protein FUS isoform 1 [Homo sapiens]	LKGEATVSFDDPPSAK		831.423	2	1	57.16	1.2e-05
			LKGEATVSFDDPPSAK		831.423	2	1	34.51	0.0022
gi	RefSeq ID	Description	Peptide Sequence	Modifications	Observed m/z	Charge	Number of Missed Cleavages	Mascot Score	Exp Value
21536452	NP_002762.2	trypsin-3 isoform 2 preproprotein [Homo sapiens]	VLEGNEQFINAAK		716.875	2	0	70.84	6e-07
gi	RefSeq ID	Description	Peptide Sequence	Modifications	Observed m/z	Charge	Number of Missed Cleavages	Mascot Score	Exp Value
4502491	NP_001203.1	complement component 1 Q subcomponent-binding protein, mitochondrial precursor [Homo sapiens]	AFVDFLSDEIK		642.33	2	0	68.63	5.1e-07
gi	RefSeq ID	Description	Peptide Sequence	Modifications	Observed m/z	Charge	Number of Missed Cleavages	Mascot Score	Exp Value
13775200	NP_112577.1	splicing factor 3B subunit 5 [Homo sapiens]	YTIHSQLEHLQSK		792.412	2	0	67.75	7.8e-07
gi	RefSeq ID	Description	Peptide Sequence	Modifications	Observed m/z	Charge	Number of Missed Cleavages	Mascot Score	Exp Value
4503337	NP_001354.1	H/ACA ribonucleoprotein complex subunit 4 isoform 1 [Homo sapiens]	QEYVDYSESAK		659.794	2	0	39.35	0.00012
			APQVVAEAAK		492.28	2	0	33.78	0.0021
			APQVVAEAAK		492.279	2	0	28.47	0.0066
gi	RefSeq ID	Description	Peptide Sequence	Modifications	Observed m/z	Charge	Number of Missed Cleavages	Mascot Score	Exp Value
4505775	NP_002626.1	phosphate carrier protein, mitochondrial isoform b precursor [Homo sapiens]	IQTQPGYANTLR		681.362	2	0	48.04	0.00013
			IQTQPGYANTLR		681.362	2	0	41.11	0.00065
gi	RefSeq ID	Description	Peptide Sequence	Modifications	Observed m/z	Charge	Number of Missed Cleavages	Mascot Score	Exp Value
24307939	NP_036205.1	T-complex protein 1 subunit epsilon [Homo sapiens]	IADGYEQAAR		547.268	2	0	67.09	1.2e-06
gi	RefSeq ID	Description	Peptide Sequence	Modifications	Observed m/z	Charge	Number of Missed Cleavages	Mascot Score	Exp Value
4758862	NP_004271.1	eukaryotic translation elongation factor 1 epsilon-1 isoform 1 [Homo sapiens]	EYLLGSTAEEK		620.31	2	0	45.31	0.00016
			EYLLGSTAEEK		620.309	2	0	40.63	0.0003
gi	RefSeq ID	Description	Peptide Sequence	Modifications	Observed m/z	Charge	Number of Missed Cleavages	Mascot Score	Exp Value
33636719	NP_006342.2	mitochondrial import inner membrane translocase subunit TIM44 precursor [Homo sapiens]	RLEESDVLQEAR		722.873	2	1	49.94	6.7e-05
			TIESETVR		467.746	2	0	37.39	0.0011
gi	RefSeq ID	Description	Peptide Sequence	Modifications	Observed m/z	Charge	Number of Missed Cleavages	Mascot Score	Exp Value
4504505	NP_000405.1	peroxisomal multifunctional enzyme type 2 isoform 2 [Homo sapiens]	AVANYDSVEEGEK		705.824	2	0	66.67	5.8e-07
gi	RefSeq ID	Description	Peptide Sequence	Modifications	Observed m/z	Charge	Number of Missed Cleavages	Mascot Score	Exp Value
4503571	NP_001419.1	alpha-enolase isoform 1 [Homo sapiens]	IGAEVYHNLK		572.311	2	0	40.37	0.001
			KLNVTEQEK		544.801	2	1	38.2	0.0015
			KLNVTEQEK		544.8	2	1	32.62	0.0055
gi	RefSeq ID	Description	Peptide Sequence	Modifications	Observed m/z	Charge	Number of Missed Cleavages	Mascot Score	Exp Value
154759259	NP_003118.2	spectrin alpha chain, brain isoform 2 [Homo sapiens]	DLTNVQNLQK		586.818	2	0	39.24	0.0011
			EANQQQQFNR		631.797	2	0	34.63	0.00084
			MQHNLEQQIQAR		499.253	3	0	29.98	0.0047
gi	RefSeq ID	Description	Peptide Sequence	Modifications	Observed m/z	Charge	Number of Missed Cleavages	Mascot Score	Exp Value
5803225	NP_006752.1	14-3-3 protein epsilon [Homo sapiens]	LAEQAER		408.714	2	0	49.77	8.1e-05
			HLIPAANTGESK		619.331	2	0	29.99	0.0056
			HLIPAANTGESK		619.332	2	0	25.23	0.017
gi	RefSeq ID	Description	Peptide Sequence	Modifications	Observed m/z	Charge	Number of Missed Cleavages	Mascot Score	Exp Value
116256354	NP_001837.2	collagen alpha-2(IV) chain preproprotein [Homo sapiens]	IAVQPGTVGPQGR		640.36	2	0	36.85	0.00059
			IAVQPGTVGPQGR		640.36	2	0	36.16	0.00069
			IAVQPGTVGPQGR		640.36	2	0	26.37	0.0067
gi	RefSeq ID	Description	Peptide Sequence	Modifications	Observed m/z	Charge	Number of Missed Cleavages	Mascot Score	Exp Value
21614544	NP_002955.2	protein S100-A8 [Homo sapiens]	GNFHAVYR		482.244	2	0	43.91	0.00033
			GNFHAVYR		482.244	2	0	33.56	0.0028
			GNFHAVYR		482.245	2	0	29.76	0.0058
gi	RefSeq ID	Description	Peptide Sequence	Modifications	Observed m/z	Charge	Number of Missed Cleavages	Mascot Score	Exp Value
21735621	NP_005909.2	malate dehydrogenase, mitochondrial precursor [Homo sapiens]	IFGVTTLDIVR		617.364	2	0	65.14	1.2e-06
gi	RefSeq ID	Description	Peptide Sequence	Modifications	Observed m/z	Charge	Number of Missed Cleavages	Mascot Score	Exp Value
4505409	NP_002503.1	nucleoside diphosphate kinase B isoform a [Homo sapiens]	VMLGETNPADSKPGTIR		893.462	2	0	64.9	1.9e-06
gi	RefSeq ID	Description	Peptide Sequence	Modifications	Observed m/z	Charge	Number of Missed Cleavages	Mascot Score	Exp Value
4507953	NP_003397.1	14-3-3 protein zeta/delta [Homo sapiens]	LAEQAER		408.714	2	0	49.77	8.1e-05
			MDKNELVQK	Acetyl (Protein N-term)	573.796	2	1	36.44	0.002
gi	RefSeq ID	Description	Peptide Sequence	Modifications	Observed m/z	Charge	Number of Missed Cleavages	Mascot Score	Exp Value
4506617	NP_000976.1	60S ribosomal protein L17 isoform a [Homo sapiens]	NAESNAELK		488.24	2	0	52.03	4e-05
			YSLDPENPTK		582.282	2	0	32.05	0.0026
gi	RefSeq ID	Description	Peptide Sequence	Modifications	Observed m/z	Charge	Number of Missed Cleavages	Mascot Score	Exp Value
32189394	NP_001677.2	ATP synthase subunit beta, mitochondrial precursor [Homo sapiens]	TIAMDGTEGLVR		631.824	2	0	42.59	0.00039
			TIAMDGTEGLVR		631.825	2	0	41.25	0.00046
gi	RefSeq ID	Description	Peptide Sequence	Modifications	Observed m/z	Charge	Number of Missed Cleavages	Mascot Score	Exp Value
7661922	NP_055814.1	ras-related protein Rab-21 [Homo sapiens]	AAAGGGGGGAAAAGR	Acetyl (Protein N-term)	557.274	2	0	62.93	1.2e-06
gi	RefSeq ID	Description	Peptide Sequence	Modifications	Observed m/z	Charge	Number of Missed Cleavages	Mascot Score	Exp Value
8051631	NP_057951.1	RNA-binding protein Raly isoform 1 [Homo sapiens]	LQASNVTNK		487.767	2	0	43.45	0.00044
			SSELQAIK		438.245	2	0	40.7	0.00061
gi	RefSeq ID	Description	Peptide Sequence	Modifications	Observed m/z	Charge	Number of Missed Cleavages	Mascot Score	Exp Value
4758012	NP_004850.1	clathrin heavy chain 1 [Homo sapiens]	DAMQYASESK		565.245	2	0	61.72	8.1e-07
gi	RefSeq ID	Description	Peptide Sequence	Modifications	Observed m/z	Charge	Number of Missed Cleavages	Mascot Score	Exp Value
40805860	NP_003279.2	tumor protein D54 isoform e [Homo sapiens]	TSAALSTVGSAISR		660.859	2	0	61.69	3.2e-06
gi	RefSeq ID	Description	Peptide Sequence	Modifications	Observed m/z	Charge	Number of Missed Cleavages	Mascot Score	Exp Value
5032087	NP_005868.1	splicing factor 3A subunit 1 isoform 1 [Homo sapiens]	VMQQQQQTTQQQLPQK		971.494	2	0	47.01	0.00012
			VMQQQQQTTQQQLPQK		647.998	3	0	34.16	0.0022
gi	RefSeq ID	Description	Peptide Sequence	Modifications	Observed m/z	Charge	Number of Missed Cleavages	Mascot Score	Exp Value
4506687	NP_001009.1	40S ribosomal protein S15 [Homo sapiens]	EAPPMEKPEVVK		677.357	2	0	44.14	0.00012
			GVDLDQLLDMSYEQLMQLYSAR		863.418	3	0	34.37	0.0012
gi	RefSeq ID	Description	Peptide Sequence	Modifications	Observed m/z	Charge	Number of Missed Cleavages	Mascot Score	Exp Value
6912634	NP_036555.1	60S ribosomal protein L13a [Homo sapiens]	YQAVTATLEEK		626.825	2	0	44.58	0.00017
			LAHEVGWK		470.256	2	0	33.1	0.00088
gi	RefSeq ID	Description	Peptide Sequence	Modifications	Observed m/z	Charge	Number of Missed Cleavages	Mascot Score	Exp Value
92110027	NP_060129.2	glutaminyl-peptide cyclotransferase-like protein isoform 1 [Homo sapiens]	TPGSPGNLQVR		563.304	2	0	60.46	4.7e-06
gi	RefSeq ID	Description	Peptide Sequence	Modifications	Observed m/z	Charge	Number of Missed Cleavages	Mascot Score	Exp Value
7661920	NP_055555.1	eukaryotic initiation factor 4A-III [Homo sapiens]	ATTATMATSGSAR	Acetyl (Protein N-term)	634.301	2	0	60.45	3e-06
gi	RefSeq ID	Description	Peptide Sequence	Modifications	Observed m/z	Charge	Number of Missed Cleavages	Mascot Score	Exp Value
24797095	NP_722546.1	pyrroline-5-carboxylate reductase 1, mitochondrial isoform 2 [Homo sapiens]	GFTAAGVLAAHK		571.819	2	0	41.01	0.00062
			EGATVYATGTHAQVEDGR		621.294	3	0	38.43	0.00042
gi	RefSeq ID	Description	Peptide Sequence	Modifications	Observed m/z	Charge	Number of Missed Cleavages	Mascot Score	Exp Value
13236559	NP_077295.1	multiple myeloma tumor-associated protein 2 [Homo sapiens]	VESGGPGTSAASAR		623.804	2	0	59.88	4.3e-06
gi	RefSeq ID	Description	Peptide Sequence	Modifications	Observed m/z	Charge	Number of Missed Cleavages	Mascot Score	Exp Value
7656991	NP_055140.1	coronin-1C isoform 1 [Homo sapiens]	TTDTASVQNEAK		632.806	2	0	59.77	3.8e-06
gi	RefSeq ID	Description	Peptide Sequence	Modifications	Observed m/z	Charge	Number of Missed Cleavages	Mascot Score	Exp Value
203098098	NP_065910.3	protein Shroom3 [Homo sapiens]	SSPATADKR		466.743	2	1	40.11	0.00093
			SSPATADKR		466.743	2	1	30.69	0.0081
			SSPATADKR		466.743	2	1	28.04	0.015
			SSPATADKR		466.744	2	1	26.27	0.02
gi	RefSeq ID	Description	Peptide Sequence	Modifications	Observed m/z	Charge	Number of Missed Cleavages	Mascot Score	Exp Value
223555917	NP_848927.2	protein LYRIC [Homo sapiens]	TVEVAEGEAVR		580.301	2	0	58.76	1e-05
gi	RefSeq ID	Description	Peptide Sequence	Modifications	Observed m/z	Charge	Number of Missed Cleavages	Mascot Score	Exp Value
17158044	NP_001001.2	40S ribosomal protein S6 [Homo sapiens]	LIEVDDER		494.75	2	0	33.86	0.0019
			LIEVDDER		494.752	2	0	31.63	0.0047
			QGVLTHGR	Gln->pyro-Glu (N-term Q)	425.73	2	0	29.45	0.0066
gi	RefSeq ID	Description	Peptide Sequence	Modifications	Observed m/z	Charge	Number of Missed Cleavages	Mascot Score	Exp Value
186928852	NP_057055.2	28S ribosomal protein S7, mitochondrial precursor [Homo sapiens]	YHAASAEEQATIER		525.918	3	0	39.51	0.00049
			YHAASAEEQATIER		525.918	3	0	37.15	0.00079
gi	RefSeq ID	Description	Peptide Sequence	Modifications	Observed m/z	Charge	Number of Missed Cleavages	Mascot Score	Exp Value
7657015	NP_055121.1	tRNA-splicing ligase RtcB homolog [Homo sapiens]	LVMEEAPESYK		648.314	2	0	34.26	0.0014
			MLQADPNK		458.732	2	0	31.94	0.002
			IASPEGQDYLK		610.812	2	0	27.11	0.019
gi	RefSeq ID	Description	Peptide Sequence	Modifications	Observed m/z	Charge	Number of Missed Cleavages	Mascot Score	Exp Value
19923206	NP_002056.2	glutamine synthetase [Homo sapiens]	TTSASSHLNK	Acetyl (Protein N-term)	544.272	2	0	41.25	0.00042
			TTSASSHLNK	Acetyl (Protein N-term)	544.273	2	0	34.89	0.0018
gi	RefSeq ID	Description	Peptide Sequence	Modifications	Observed m/z	Charge	Number of Missed Cleavages	Mascot Score	Exp Value
5453607	NP_006420.1	T-complex protein 1 subunit eta isoform a [Homo sapiens]	TATQLAVNK		473.271	2	0	56.97	2.5e-05
gi	RefSeq ID	Description	Peptide Sequence	Modifications	Observed m/z	Charge	Number of Missed Cleavages	Mascot Score	Exp Value
4502899	NP_001824.1	clathrin light chain A isoform a [Homo sapiens]	LEALDANSR		494.758	2	0	43.62	0.0004
			LQSEPESIR		529.778	2	0	33.48	0.0021
gi	RefSeq ID	Description	Peptide Sequence	Modifications	Observed m/z	Charge	Number of Missed Cleavages	Mascot Score	Exp Value
19424120	NP_061846.2	dolichol-phosphate mannosyltransferase subunit 3 isoform 1 [Homo sapiens]	ELQSQIQEAR		601.313	2	0	56.54	1.5e-05
gi	RefSeq ID	Description	Peptide Sequence	Modifications	Observed m/z	Charge	Number of Missed Cleavages	Mascot Score	Exp Value
4504771	NP_002203.1	eukaryotic translation initiation factor 6 isoform a [Homo sapiens]	LNEAQPSTIATSMR		759.883	2	0	56.46	1.5e-05
gi	RefSeq ID	Description	Peptide Sequence	Modifications	Observed m/z	Charge	Number of Missed Cleavages	Mascot Score	Exp Value
4506623	NP_000979.1	60S ribosomal protein L27 [Homo sapiens]	VYNYNHLMPTR		704.347	2	0	49.8	3.1e-05
			DVFRDPALK		530.792	2	1	25.89	0.021
gi	RefSeq ID	Description	Peptide Sequence	Modifications	Observed m/z	Charge	Number of Missed Cleavages	Mascot Score	Exp Value
7705431	NP_057017.1	coiled-coil domain-containing protein 72 [Homo sapiens]	GPLATGGIK		407.245	2	0	44.27	0.00015
			KLEELK		380.234	2	1	33.17	0.0066
gi	RefSeq ID	Description	Peptide Sequence	Modifications	Observed m/z	Charge	Number of Missed Cleavages	Mascot Score	Exp Value
21361657	NP_005304.3	protein disulfide-isomerase A3 precursor [Homo sapiens]	LAPEYEAAATR		596.304	2	0	44.44	0.00031
			LAPEYEAAATR		596.304	2	0	32.65	0.0042
gi	RefSeq ID	Description	Peptide Sequence	Modifications	Observed m/z	Charge	Number of Missed Cleavages	Mascot Score	Exp Value
62122917	NP_001014364.1	filaggrin-2 [Homo sapiens]	FSNSSSSNEFSK		660.789	2	0	55	3.2e-06
gi	RefSeq ID	Description	Peptide Sequence	Modifications	Observed m/z	Charge	Number of Missed Cleavages	Mascot Score	Exp Value
58530840	NP_004406.2	desmoplakin isoform I [Homo sapiens]	YEVTSGGGGTSR		585.773	2	0	43.78	9.4e-05
			IQSQFTDAQK		583.296	2	0	28.68	0.0094
gi	RefSeq ID	Description	Peptide Sequence	Modifications	Observed m/z	Charge	Number of Missed Cleavages	Mascot Score	Exp Value
54112117	NP_036565.2	splicing factor 3B subunit 1 isoform 1 [Homo sapiens]	WDQTADQTPGATPK		758.358	2	0	54.81	1.1e-05
gi	RefSeq ID	Description	Peptide Sequence	Modifications	Observed m/z	Charge	Number of Missed Cleavages	Mascot Score	Exp Value
209862881	NP_001129512.1	cleavage and polyadenylation specificity factor subunit 7 isoform 2 [Homo sapiens]	SYSVGASGSSSR		572.765	2	0	54.5	8.2e-06
gi	RefSeq ID	Description	Peptide Sequence	Modifications	Observed m/z	Charge	Number of Missed Cleavages	Mascot Score	Exp Value
9910346	NP_064539.1	chromosome 15 open reading frame 24 precursor [Homo sapiens]	VVNTSDPDMR		567.267	2	0	54.38	1.3e-05
gi	RefSeq ID	Description	Peptide Sequence	Modifications	Observed m/z	Charge	Number of Missed Cleavages	Mascot Score	Exp Value
32129199	NP_149073.1	SAP domain-containing ribonucleoprotein [Homo sapiens]	FGIVTSSAGTGTTEDTEAK		936.448	2	0	54.26	1.4e-05
gi	RefSeq ID	Description	Peptide Sequence	Modifications	Observed m/z	Charge	Number of Missed Cleavages	Mascot Score	Exp Value
4503659	NP_001988.1	ubiquitin-like protein fubi and ribosomal protein S30 precursor [Homo sapiens]	FVNVVPTFGK		554.313	2	0	29.27	0.0028
			FVNVVPTFGK		554.313	2	0	29.06	0.002
			FVNVVPTFGK		554.314	2	0	27.08	0.004
gi	RefSeq ID	Description	Peptide Sequence	Modifications	Observed m/z	Charge	Number of Missed Cleavages	Mascot Score	Exp Value
4506201	NP_002788.1	proteasome subunit beta type-5 isoform 1 [Homo sapiens]	HGVIVAADSR		512.782	2	0	41.98	0.00041
			HGVIVAADSR		512.781	2	0	31.87	0.0026
gi	RefSeq ID	Description	Peptide Sequence	Modifications	Observed m/z	Charge	Number of Missed Cleavages	Mascot Score	Exp Value
15011936	NP_001020.2	40S ribosomal protein S26 [Homo sapiens]	NIVEAAAVR		471.772	2	0	36.62	0.0013
			NIVEAAAVR		471.773	2	0	32.72	0.0039
			GHVQPIR		403.735	2	0	26.36	0.02
gi	RefSeq ID	Description	Peptide Sequence	Modifications	Observed m/z	Charge	Number of Missed Cleavages	Mascot Score	Exp Value
187960109	NP_060547.2	RNA-binding protein 28 isoform 1 [Homo sapiens]	QQLSSEQVSR		581.297	2	0	38.55	0.00091
			QQLSSEQVSR		581.297	2	0	34.57	0.0016
gi	RefSeq ID	Description	Peptide Sequence	Modifications	Observed m/z	Charge	Number of Missed Cleavages	Mascot Score	Exp Value
16117791	NP_000987.2	60S ribosomal protein L35a [Homo sapiens]	IEGVYAR		404.221	2	0	34.8	0.0036
			IEGVYAR		404.222	2	0	33.57	0.0047
			IEGVYAR		404.221	2	0	30.48	0.0095
gi	RefSeq ID	Description	Peptide Sequence	Modifications	Observed m/z	Charge	Number of Missed Cleavages	Mascot Score	Exp Value
4506651	NP_000992.1	60S ribosomal protein L36a-like [Homo sapiens]	DSLYAQGR		455.224	2	0	42.02	0.00024
			HFELGGDK		451.722	2	0	27.03	0.0032
gi	RefSeq ID	Description	Peptide Sequence	Modifications	Observed m/z	Charge	Number of Missed Cleavages	Mascot Score	Exp Value
4505257	NP_002435.1	moesin [Homo sapiens]	AQQELEEQTR		616.3	2	0	51.99	2.8e-05
gi	RefSeq ID	Description	Peptide Sequence	Modifications	Observed m/z	Charge	Number of Missed Cleavages	Mascot Score	Exp Value
116295258	NP_002194.2	integrin alpha-2 precursor [Homo sapiens]	IGQTSSSVSFK		570.799	2	0	40.87	0.00031
			IGQTSSSVSFK		570.799	2	0	28.2	0.0039
gi	RefSeq ID	Description	Peptide Sequence	Modifications	Observed m/z	Charge	Number of Missed Cleavages	Mascot Score	Exp Value
94429050	NP_004883.2	vesicle-trafficking protein SEC22b [Homo sapiens]	DLQQYQSQAK		604.8	2	0	51.41	4.9e-05
gi	RefSeq ID	Description	Peptide Sequence	Modifications	Observed m/z	Charge	Number of Missed Cleavages	Mascot Score	Exp Value
13994257	NP_114107.1	28S ribosomal protein S21, mitochondrial [Homo sapiens]	TVMVQEGNVESAYR		791.881	2	0	50.7	2.9e-05
gi	RefSeq ID	Description	Peptide Sequence	Modifications	Observed m/z	Charge	Number of Missed Cleavages	Mascot Score	Exp Value
4506743	NP_001003.1	40S ribosomal protein S8 [Homo sapiens]	LTPEEEEILNK		657.844	2	0	41.57	0.00033
			LTPEEEEILNK		657.843	2	0	28.05	0.0069
gi	RefSeq ID	Description	Peptide Sequence	Modifications	Observed m/z	Charge	Number of Missed Cleavages	Mascot Score	Exp Value
27436901	NP_002940.2	39S ribosomal protein L12, mitochondrial precursor [Homo sapiens]	LTEAKPVDK		500.788	2	0	43.15	0.00029
			LVESLPQEIK		578.335	2	0	26.87	0.0082
gi	RefSeq ID	Description	Peptide Sequence	Modifications	Observed m/z	Charge	Number of Missed Cleavages	Mascot Score	Exp Value
55956919	NP_112556.2	heterogeneous nuclear ribonucleoprotein A/B isoform a [Homo sapiens]	EVYQQQQYGSGGR		750.348	2	0	50.37	1.8e-05
gi	RefSeq ID	Description	Peptide Sequence	Modifications	Observed m/z	Charge	Number of Missed Cleavages	Mascot Score	Exp Value
112382250	NP_003119.2	spectrin beta chain, brain 1 isoform 1 [Homo sapiens]	LQAAYAGDK		468.742	2	0	25.96	0.019
gi	RefSeq ID	Description	Peptide Sequence	Modifications	Observed m/z	Charge	Number of Missed Cleavages	Mascot Score	Exp Value
19923830	NP_065385.2	pre-B-cell leukemia transcription factor-interacting protein 1 [Homo sapiens]	GALQQGEAFQR		602.808	2	0	49.71	8.8e-05
gi	RefSeq ID	Description	Peptide Sequence	Modifications	Observed m/z	Charge	Number of Missed Cleavages	Mascot Score	Exp Value
4506145	NP_002760.1	trypsin-1 preproprotein [Homo sapiens]	LGEHNIEVLEGNEQFINAAK		742.376	3	0	40.09	0.00066
			LGEHNIEVLEGNEQFINAAK		1113.06	2	0	28.46	0.011
gi	RefSeq ID	Description	Peptide Sequence	Modifications	Observed m/z	Charge	Number of Missed Cleavages	Mascot Score	Exp Value
38202214	NP_006355.2	protein transport protein Sec23A [Homo sapiens]	GPQVQQPPPSNR		652.839	2	0	48.84	9.6e-05
gi	RefSeq ID	Description	Peptide Sequence	Modifications	Observed m/z	Charge	Number of Missed Cleavages	Mascot Score	Exp Value
5730023	NP_006657.1	ruvB-like 2 [Homo sapiens]	QASQGMVGQLAAR		658.841	2	0	48.38	6.8e-05
gi	RefSeq ID	Description	Peptide Sequence	Modifications	Observed m/z	Charge	Number of Missed Cleavages	Mascot Score	Exp Value
19923233	NP_002970.2	non-specific lipid-transfer protein isoform 1 proprotein [Homo sapiens]	KLEEEGEQFVK		668.344	2	1	48.28	0.00011
gi	RefSeq ID	Description	Peptide Sequence	Modifications	Observed m/z	Charge	Number of Missed Cleavages	Mascot Score	Exp Value
7661910	NP_055488.1	tetratricopeptide repeat protein 35 [Homo sapiens]	ILQEDPTNTAAR		664.844	2	0	48.14	0.0001
gi	RefSeq ID	Description	Peptide Sequence	Modifications	Observed m/z	Charge	Number of Missed Cleavages	Mascot Score	Exp Value
5453710	NP_006139.1	LIM and SH3 domain protein 1 [Homo sapiens]	QQSELQSQVR		601.81	2	0	47.54	0.0001
gi	RefSeq ID	Description	Peptide Sequence	Modifications	Observed m/z	Charge	Number of Missed Cleavages	Mascot Score	Exp Value
13699803	NP_006637.2	wiskott-Aldrich syndrome protein family member 3 [Homo sapiens]	SSTVQDQQVVSK		653.336	2	0	47.12	0.00014
gi	RefSeq ID	Description	Peptide Sequence	Modifications	Observed m/z	Charge	Number of Missed Cleavages	Mascot Score	Exp Value
66346679	NP_001018077.1	plasminogen activator inhibitor 1 RNA-binding protein isoform 1 [Homo sapiens]	RPDQQLQGEGK		628.323	2	0	46.81	9.1e-05
gi	RefSeq ID	Description	Peptide Sequence	Modifications	Observed m/z	Charge	Number of Missed Cleavages	Mascot Score	Exp Value
4885371	NP_005309.1	histone H1.0 [Homo sapiens]	MTENSTSAPAAKPK	Acetyl (Protein N-term)	737.864	2	0	46.7	0.00011
gi	RefSeq ID	Description	Peptide Sequence	Modifications	Observed m/z	Charge	Number of Missed Cleavages	Mascot Score	Exp Value
11321591	NP_002120.1	high mobility group protein B2 [Homo sapiens]	SEHPGLSIGDTAK		656.331	2	0	45.56	0.00015
gi	RefSeq ID	Description	Peptide Sequence	Modifications	Observed m/z	Charge	Number of Missed Cleavages	Mascot Score	Exp Value
4504053	NP_002066.1	guanine nucleotide-binding protein G(I)/G(S)/G(T) subunit beta-3 [Homo sapiens]	LLVSASQDGK		509.281	2	0	37.83	0.0016
			LLVSASQDGK		509.282	2	0	29.53	0.011
gi	RefSeq ID	Description	Peptide Sequence	Modifications	Observed m/z	Charge	Number of Missed Cleavages	Mascot Score	Exp Value
5174539	NP_005908.1	malate dehydrogenase, cytoplasmic isoform 2 [Homo sapiens]	GEFVTTVQQR		582.803	2	0	44.8	0.00021
gi	RefSeq ID	Description	Peptide Sequence	Modifications	Observed m/z	Charge	Number of Missed Cleavages	Mascot Score	Exp Value
50592994	NP_003320.2	thioredoxin [Homo sapiens]	VGEFSGANK		454.727	2	0	43.77	0.00018
gi	RefSeq ID	Description	Peptide Sequence	Modifications	Observed m/z	Charge	Number of Missed Cleavages	Mascot Score	Exp Value
153791720	NP_001093142.1	hypothetical protein LOC401466 [Homo sapiens]	HESKPVNVDEATR		494.583	3	0	43.68	0.00021
gi	RefSeq ID	Description	Peptide Sequence	Modifications	Observed m/z	Charge	Number of Missed Cleavages	Mascot Score	Exp Value
124028525	NP_005678.3	phenylalanyl-tRNA synthetase beta chain [Homo sapiens]	LGVLHPDVITK		596.359	2	0	42.47	0.00018
gi	RefSeq ID	Description	Peptide Sequence	Modifications	Observed m/z	Charge	Number of Missed Cleavages	Mascot Score	Exp Value
13027606	NP_076426.1	39S ribosomal protein L34, mitochondrial precursor [Homo sapiens]	GNEYQPSNIK		575.281	2	0	42.31	0.00039
gi	RefSeq ID	Description	Peptide Sequence	Modifications	Observed m/z	Charge	Number of Missed Cleavages	Mascot Score	Exp Value
5174409	NP_006101.1	CD2 antigen cytoplasmic tail-binding protein 2 [Homo sapiens]	LVDPVAGSGGPGSR		634.832	2	0	42.28	0.00032
gi	RefSeq ID	Description	Peptide Sequence	Modifications	Observed m/z	Charge	Number of Missed Cleavages	Mascot Score	Exp Value
60097902	NP_002007.1	filaggrin [Homo sapiens]	HAETSSGGQAASSQEQAR		601.274	3	0	41.72	9.4e-05
gi	RefSeq ID	Description	Peptide Sequence	Modifications	Observed m/z	Charge	Number of Missed Cleavages	Mascot Score	Exp Value
14150134	NP_115719.1	coiled-coil-helix-coiled-coil-helix domain-containing protein 6 [Homo sapiens]	LSENVVNR		465.755	2	0	41.31	0.0012
gi	RefSeq ID	Description	Peptide Sequence	Modifications	Observed m/z	Charge	Number of Missed Cleavages	Mascot Score	Exp Value
4826702	NP_004939.1	desmocollin-1 isoform Dsc1b preproprotein [Homo sapiens]	VQDQDLPNTPHSK		493.579	3	0	41.18	0.00038
gi	RefSeq ID	Description	Peptide Sequence	Modifications	Observed m/z	Charge	Number of Missed Cleavages	Mascot Score	Exp Value
4506681	NP_001006.1	40S ribosomal protein S11 [Homo sapiens]	EAIEGTYIDK		569.784	2	0	41.05	0.00026
gi	RefSeq ID	Description	Peptide Sequence	Modifications	Observed m/z	Charge	Number of Missed Cleavages	Mascot Score	Exp Value
14211889	NP_115963.1	protein dpy-30 homolog [Homo sapiens]	AYLDQTVVPILLQGLAVLAK		709.093	3	0	40.97	8e-05
gi	RefSeq ID	Description	Peptide Sequence	Modifications	Observed m/z	Charge	Number of Missed Cleavages	Mascot Score	Exp Value
168229174	NP_061862.1	RNA-binding protein 27 [Homo sapiens]	LSSGEDTTELR		604.293	2	0	32.84	0.0028
			LSQLQVEAAR		557.814	2	0	28.53	0.012
gi	RefSeq ID	Description	Peptide Sequence	Modifications	Observed m/z	Charge	Number of Missed Cleavages	Mascot Score	Exp Value
49472828	NP_056203.2	protein YIPF3 [Homo sapiens]	ATTAAPAGGAR	Acetyl (Protein N-term)	493.258	2	0	40.76	0.00051
gi	RefSeq ID	Description	Peptide Sequence	Modifications	Observed m/z	Charge	Number of Missed Cleavages	Mascot Score	Exp Value
14141161	NP_004492.2	heterogeneous nuclear ribonucleoprotein U isoform b [Homo sapiens]	AELMER	Oxidation (M)	382.683	2	0	29.24	0.012
			AELMER	Oxidation (M)	382.684	2	0	28.62	0.012
			DIDIHEVR		498.76	2	0	25.43	0.016
gi	RefSeq ID	Description	Peptide Sequence	Modifications	Observed m/z	Charge	Number of Missed Cleavages	Mascot Score	Exp Value
13654278	NP_112487.1	SRA stem-loop-interacting RNA-binding protein, mitochondrial precursor [Homo sapiens]	NALQQENHIIDGVK		789.916	2	0	34.22	0.0021
			LPQTSDDEK		516.746	2	0	25.66	0.011
gi	RefSeq ID	Description	Peptide Sequence	Modifications	Observed m/z	Charge	Number of Missed Cleavages	Mascot Score	Exp Value
13491174	NP_075385.1	MARCKS-related protein [Homo sapiens]	AAATPESQEPQAK		664.329	2	0	39.98	0.00055
gi	RefSeq ID	Description	Peptide Sequence	Modifications	Observed m/z	Charge	Number of Missed Cleavages	Mascot Score	Exp Value
15431301	NP_000962.2	60S ribosomal protein L7 [Homo sapiens]	AGNFYVPAEPK		596.803	2	0	32.49	0.0029
			AGNFYVPAEPK		596.802	2	0	27.48	0.012
gi	RefSeq ID	Description	Peptide Sequence	Modifications	Observed m/z	Charge	Number of Missed Cleavages	Mascot Score	Exp Value
186928854	NP_005821.2	28S ribosomal protein S31, mitochondrial precursor [Homo sapiens]	VELSTVNVR		508.79	2	0	39.8	0.0013
gi	RefSeq ID	Description	Peptide Sequence	Modifications	Observed m/z	Charge	Number of Missed Cleavages	Mascot Score	Exp Value
23308607	NP_110416.1	minor histocompatibility antigen H13 isoform 1 [Homo sapiens]	NASDMPETITSR		661.307	2	0	39.1	0.0004
gi	RefSeq ID	Description	Peptide Sequence	Modifications	Observed m/z	Charge	Number of Missed Cleavages	Mascot Score	Exp Value
4506179	NP_002777.1	proteasome subunit alpha type-1 isoform 2 [Homo sapiens]	AQPAQPADEPAEK		676.329	2	0	39.04	0.00047
gi	RefSeq ID	Description	Peptide Sequence	Modifications	Observed m/z	Charge	Number of Missed Cleavages	Mascot Score	Exp Value
109452587	NP_775882.2	family with sequence similarity 98, member B isoform 1 [Homo sapiens]	GPLLEEQALTK		599.838	2	0	31.74	0.0046
			GPLLEEQALTK		599.838	2	0	28.16	0.011
gi	RefSeq ID	Description	Peptide Sequence	Modifications	Observed m/z	Charge	Number of Missed Cleavages	Mascot Score	Exp Value
21361454	NP_037460.2	pyrroline-5-carboxylate reductase 2 [Homo sapiens]	MGVNLTR		395.716	2	0	38.74	0.002
gi	RefSeq ID	Description	Peptide Sequence	Modifications	Observed m/z	Charge	Number of Missed Cleavages	Mascot Score	Exp Value
166235169	NP_060531.2	pre-mRNA-splicing factor 38B [Homo sapiens]	SQSIEQESQEK		646.802	2	0	38.65	0.0012
gi	RefSeq ID	Description	Peptide Sequence	Modifications	Observed m/z	Charge	Number of Missed Cleavages	Mascot Score	Exp Value
4506773	NP_002956.1	protein S100-A9 [Homo sapiens]	LGHPDTLNQGEFK		728.366	2	0	37.49	0.001
gi	RefSeq ID	Description	Peptide Sequence	Modifications	Observed m/z	Charge	Number of Missed Cleavages	Mascot Score	Exp Value
115298682	NP_055987.2	protein PRRC2C [Homo sapiens]	NADLNAQTVVK		586.816	2	0	37.38	0.0015
gi	RefSeq ID	Description	Peptide Sequence	Modifications	Observed m/z	Charge	Number of Missed Cleavages	Mascot Score	Exp Value
16950603	NP_068593.2	28S ribosomal protein S35, mitochondrial isoform 1 precursor [Homo sapiens]	NILETLLQMK		601.844	2	0	37.24	0.00074
gi	RefSeq ID	Description	Peptide Sequence	Modifications	Observed m/z	Charge	Number of Missed Cleavages	Mascot Score	Exp Value
15277342	NP_055049.1	estradiol 17-beta-dehydrogenase 8 [Homo sapiens]	VGNVGQTNYAASK		654.831	2	0	36.67	0.0013
gi	RefSeq ID	Description	Peptide Sequence	Modifications	Observed m/z	Charge	Number of Missed Cleavages	Mascot Score	Exp Value
13376007	NP_078986.1	isochorismatase domain-containing protein 2, mitochondrial isoform 2 [Homo sapiens]	QSGAFLSTSEGLILQLVGDAVHPQFK		914.82	3	0	36.63	0.00085
gi	RefSeq ID	Description	Peptide Sequence	Modifications	Observed m/z	Charge	Number of Missed Cleavages	Mascot Score	Exp Value
7706501	NP_057396.1	WW domain-binding protein 11 [Homo sapiens]	KLEVEYEQK		583.308	2	1	36.58	0.0013
gi	RefSeq ID	Description	Peptide Sequence	Modifications	Observed m/z	Charge	Number of Missed Cleavages	Mascot Score	Exp Value
68563515	NP_001020402.1	keratinocyte proline-rich protein [Homo sapiens]	RSEPIYNSR		561.289	2	1	29.33	0.0065
gi	RefSeq ID	Description	Peptide Sequence	Modifications	Observed m/z	Charge	Number of Missed Cleavages	Mascot Score	Exp Value
4504433	NP_002122.1	high mobility group protein HMG-I/HMG-Y isoform b [Homo sapiens]	EPSEVPTPK		492.256	2	0	36.5	0.0011
gi	RefSeq ID	Description	Peptide Sequence	Modifications	Observed m/z	Charge	Number of Missed Cleavages	Mascot Score	Exp Value
72534712	NP_001026881.1	endoplasmic reticulum-Golgi intermediate compartment protein 1 [Homo sapiens]	YSYQYTVANK		618.799	2	0	35.44	0.0012
gi	RefSeq ID	Description	Peptide Sequence	Modifications	Observed m/z	Charge	Number of Missed Cleavages	Mascot Score	Exp Value
4758774	NP_004539.1	NADH dehydrogenase [ubiquinone] 1 beta subcomplex subunit 10 [Homo sapiens]	YQDLGAYSSAR		615.792	2	0	35.05	0.00075
gi	RefSeq ID	Description	Peptide Sequence	Modifications	Observed m/z	Charge	Number of Missed Cleavages	Mascot Score	Exp Value
50962882	NP_001002909.1	G patch domain-containing protein 8 [Homo sapiens]	TVSEVSEQPK		552.282	2	0	34.67	0.002
gi	RefSeq ID	Description	Peptide Sequence	Modifications	Observed m/z	Charge	Number of Missed Cleavages	Mascot Score	Exp Value
223278387	NP_059118.2	calmodulin-like protein 5 [Homo sapiens]	AGELTPEEEAQYKK	Acetyl (Protein N-term)	817.899	2	1	34.47	0.002
gi	RefSeq ID	Description	Peptide Sequence	Modifications	Observed m/z	Charge	Number of Missed Cleavages	Mascot Score	Exp Value
4885079	NP_005165.1	ATP synthase subunit gamma, mitochondrial isoform H (heart) precursor [Homo sapiens]	MTAMDNASK		484.712	2	0	34.38	0.00071
gi	RefSeq ID	Description	Peptide Sequence	Modifications	Observed m/z	Charge	Number of Missed Cleavages	Mascot Score	Exp Value
6912286	NP_036246.1	caspase-14 precursor [Homo sapiens]	FQQAIDSR		482.746	2	0	34.2	0.00095
gi	RefSeq ID	Description	Peptide Sequence	Modifications	Observed m/z	Charge	Number of Missed Cleavages	Mascot Score	Exp Value
58761484	NP_001008800.1	T-complex protein 1 subunit gamma isoform c [Homo sapiens]	KGESQTDIEITR		459.572	3	1	33.88	0.0025
gi	RefSeq ID	Description	Peptide Sequence	Modifications	Observed m/z	Charge	Number of Missed Cleavages	Mascot Score	Exp Value
4506723	NP_000997.1	40S ribosomal protein S3a [Homo sapiens]	TTDGYLLR		469.751	2	0	33.79	0.0019
gi	RefSeq ID	Description	Peptide Sequence	Modifications	Observed m/z	Charge	Number of Missed Cleavages	Mascot Score	Exp Value
4758304	NP_004902.1	protein disulfide-isomerase A4 precursor [Homo sapiens]	MDATANDVPSDR		646.284	2	0	33.77	0.00057
gi	RefSeq ID	Description	Peptide Sequence	Modifications	Observed m/z	Charge	Number of Missed Cleavages	Mascot Score	Exp Value
4502551	NP_001210.1	calumenin isoform a precursor [Homo sapiens]	TFDQLTPEESK		647.812	2	0	26.76	0.009
			HLVYESDQNK		616.8	2	0	26	0.011
gi	RefSeq ID	Description	Peptide Sequence	Modifications	Observed m/z	Charge	Number of Missed Cleavages	Mascot Score	Exp Value
33620716	NP_061173.1	E3 ubiquitin-protein ligase RBBP6 isoform 2 [Homo sapiens]	HAGTEVELEK		556.783	2	0	32.03	0.0024
[truncated: 62 more rows]
